# Supplementary material for: Pregnancy Outcomes among Pregnant Persons after COVID-19 Vaccination: Assessing Vaccine Safety in Retrospective Cohort Analysis of U.S. National COVID Cohort Collaborative (N3C)
Source: Vaccines (Basel). 2024 Mar 11;12(3):289. doi: 10.3390/vaccines12030289 (PMC10975285; doi:10.3390/vaccines12030289)
Supplement: Supplementary file 1 [file vaccines-12-00289-s001.zip]

Archive with 7 entries (7 files):
- Methods Supplement.pdf
- Supplementary Figure S1.pdf
- Table S1. Concept sets of covariates.xlsx
- Table S2. Covariate and outcome definitions.xlsx
- Table S3. Unadjusted and adjusted incidence rate ratios (aIRR) of preterm birth by vaccination status and dominant variation period.pdf
- Table S4. Unadjusted incidence rate ratios of stillbirth by vaccination status and dominant variant period among pregnant persons.pdf
- Table S5. Sensitivity analyses stratifying by COVID-19 infection during pregnancy.pdf
