# Supplementary material for: Pregnancy Outcomes among Pregnant Persons after COVID-19 Vaccination: Assessing Vaccine Safety in Retrospective Cohort Analysis of U.S. National COVID Cohort Collaborative (N3C)
Source: Vaccines (Basel). 2024 Mar 11;12(3):289. doi: 10.3390/vaccines12030289 (PMC10975285; doi:10.3390/vaccines12030289)
Supplement: Supplementary file 1 [file vaccines-12-00289-s001.zip › Table S1. Concept sets of covariates.xlsx]

## Sheet: Sheet1
Concept ID	Concept Name	Variable
1568095	Alcohol related disorders	alcohol abuse
1568098	Alcohol abuse with alcohol-induced psychotic disorder	alcohol abuse
45571708	Alcohol dependence with alcohol-induced psychotic disorder, unspecified	alcohol abuse
35208332	Alcoholic liver disease, unspecified	alcohol abuse
45571709	Alcohol dependence with other alcohol-induced disorder	alcohol abuse
45581404	Alcohol abuse with alcohol-induced mood disorder	alcohol abuse
4004785	Fetal alcohol syndrome	alcohol abuse
37016173	Insomnia caused by alcohol	alcohol abuse
45586190	Alcohol dependence with withdrawal, uncomplicated	alcohol abuse
4146181	Chronic alcoholic hepatitis	alcohol abuse
45567323	Alcoholic fatty liver	alcohol abuse
45596343	Alcoholic cirrhosis of liver	alcohol abuse
318773	Dilated cardiomyopathy secondary to alcohol	alcohol abuse
37016175	Circadian rhythm sleep disorder caused by alcohol	alcohol abuse
45600696	Alcohol dependence with alcohol-induced sleep disorder	alcohol abuse
45757131	Alcohol dependence in childbirth	alcohol abuse
4050977	Wernicke's disease	alcohol abuse
37017151	Acute on chronic alcoholic liver disease	alcohol abuse
46269835	Hepatic ascites due to chronic alcoholic hepatitis	alcohol abuse
195300	Alcoholic gastritis	alcohol abuse
37018356	Moderate alcohol dependence	alcohol abuse
196463	Alcoholic cirrhosis	alcohol abuse
378421	Alcoholic polyneuropathy	alcohol abuse
4109691	Persistent alcohol abuse	alcohol abuse
44784276	Neonatal effect of alcohol transmitted via breast milk	alcohol abuse
436953	Continuous chronic alcoholism	alcohol abuse
45586192	Alcohol use, unspecified with alcohol-induced psychotic disorder, unspecified	alcohol abuse
437257	Continuous acute alcoholic intoxication in alcoholism	alcohol abuse
45538007	Alcohol dependence with intoxication, unspecified	alcohol abuse
725275	Alcohol abuse with withdrawal, unspecified	alcohol abuse
725280	Alcohol use, unspecified with withdrawal, unspecified	alcohol abuse
4148021	Esophageal varices in alcoholic cirrhosis of the liver	alcohol abuse
45552946	Alcoholic hepatitis with ascites	alcohol abuse
1568097	Alcohol abuse with intoxication	alcohol abuse
1568099	Alcohol abuse with other alcohol-induced disorders	alcohol abuse
45566781	Alcohol use, unspecified with alcohol-induced anxiety disorder	alcohol abuse
1568102	Alcohol use, unspecified	alcohol abuse
1569671	Alcoholic cirrhosis of liver	alcohol abuse
4159583	Cerebellar ataxia due to alcoholism	alcohol abuse
45591083	Alcohol dependence with alcohol-induced sexual dysfunction	alcohol abuse
3654681	Chronic myopathy caused by alcohol	alcohol abuse
4146660	Alcohol-induced anxiety disorder	alcohol abuse
45586730	Alcoholic hepatic failure without coma	alcohol abuse
4020456	Grain alcohol causing toxic effect	alcohol abuse
45595846	Alcohol abuse with alcohol-induced psychotic disorder with hallucinations	alcohol abuse
4152165	Nondependent alcohol abuse	alcohol abuse
4288013	Korsakoff's psychosis	alcohol abuse
4340385	Alcoholic fibrosis and sclerosis of liver	alcohol abuse
45600695	Alcohol dependence with alcohol-induced psychotic disorder	alcohol abuse
4340383	Alcoholic hepatitis	alcohol abuse
35208331	Alcoholic fibrosis and sclerosis of liver	alcohol abuse
45605456	Alcohol use, unspecified with unspecified alcohol-induced disorder	alcohol abuse
35623150	Alcoholic steatohepatitis	alcohol abuse
45557669	Alcoholic fibrosis and sclerosis of liver	alcohol abuse
36715922	Fibrosis of liver caused by alcohol	alcohol abuse
372607	Alcohol hallucinosis	alcohol abuse
45566776	Alcohol dependence with alcohol-induced persisting dementia	alcohol abuse
45591084	Alcohol dependence with unspecified alcohol-induced disorder	alcohol abuse
45566779	Alcohol use, unspecified with alcohol-induced psychotic disorder with delusions	alcohol abuse
374317	Alcohol-induced psychosis	alcohol abuse
45576495	Alcohol abuse with unspecified alcohol-induced disorder	alcohol abuse
45576496	Mental and behavioural disorders due to use of alcohol, Dependence syndrome	alcohol abuse
37016267	Perceptual disturbance due to alcohol withdrawal	alcohol abuse
375519	Alcohol withdrawal syndrome	alcohol abuse
45586187	Alcohol dependence, uncomplicated	alcohol abuse
45586710	Alcoholic gastritis	alcohol abuse
378726	Dementia associated with alcoholism	alcohol abuse
46269816	Ascites due to alcoholic cirrhosis	alcohol abuse
374014	Alcoholic paranoia	alcohol abuse
40483827	Alcohol-induced pancreatitis	alcohol abuse
433735	Acute alcoholic intoxication in alcoholism	alcohol abuse
376383	Alcohol-induced organic mental disorder	alcohol abuse
4205002	Alcohol-induced mood disorder	alcohol abuse
45600693	Alcohol abuse with alcohol-induced anxiety disorder	alcohol abuse
435532	Episodic chronic alcoholism	alcohol abuse
435243	Alcohol dependence	alcohol abuse
441465	Accidental poisoning by alcoholic beverage	alcohol abuse
725276	Alcohol use, unspecified with withdrawal	alcohol abuse
43531708	Fetal or neonatal effect of maternal alcohol addiction	alcohol abuse
442582	Alcohol-induced psychotic disorder with delusions	alcohol abuse
725277	Alcohol use, unspecified with withdrawal, uncomplicated	alcohol abuse
1568100	Alcohol dependence	alcohol abuse
1326497	Alcohol abuse, in remission	alcohol abuse
1568101	Alcohol dependence with other alcohol-induced disorders	alcohol abuse
1569669	Alcoholic liver disease	alcohol abuse
45538009	Alcohol use, unspecified with alcohol-induced sexual dysfunction	alcohol abuse
4005284	Fetal or neonatal effect of maternal use of alcohol	alcohol abuse
4028805	Alcohol-induced pseudo-Cushing's syndrome	alcohol abuse
45605953	Alcoholic liver disease, unspecified	alcohol abuse
4030070	Alcohol-induced hypoglycemia	alcohol abuse
4081520	Alcoholic macrocytosis	alcohol abuse
4101139	Chronic alcoholic brain syndrome	alcohol abuse
4104431	Alcohol intoxication	alcohol abuse
45552432	Alcohol use, unspecified with intoxication, unspecified	alcohol abuse
4102250	Alcohol-induced cerebellar ataxia	alcohol abuse
4195620	Zieve's syndrome	alcohol abuse
4338370	Megaloblastic anemia due to alcoholism	alcohol abuse
4120447	Alcohol-related macrocytosis	alcohol abuse
4340493	Alcohol-induced acute pancreatitis	alcohol abuse
35207456	Alcoholic polyneuropathy	alcohol abuse
45557154	Alcohol abuse with intoxication, unspecified	alcohol abuse
4152403	Alcohol related optic neuropathy	alcohol abuse
35207761	Alcoholic cardiomyopathy	alcohol abuse
4218106	Alcoholism	alcohol abuse
374623	Alcohol amnestic disorder	alcohol abuse
35208330	Alcoholic fatty liver	alcohol abuse
4204015	Alcohol-induced flushing	alcohol abuse
36716878	Gastric ulcer caused by alcohol	alcohol abuse
37016167	Degenerative brain disorder caused by alcohol	alcohol abuse
45562002	Alcohol dependence with alcohol-induced mood disorder	alcohol abuse
4310679	Uncomplicated alcohol withdrawal	alcohol abuse
37016266	Disorder due to alcohol abuse	alcohol abuse
37017329	Mild alcohol dependence	alcohol abuse
35609900	Late onset alcohol-induced psychosis	alcohol abuse
37018663	Thrombocytopenia co-occurrent and due to alcoholism	alcohol abuse
45533065	Alcohol dependence with withdrawal, unspecified	alcohol abuse
45566775	Alcohol dependence with withdrawal with perceptual disturbance	alcohol abuse
35622958	Disorder in remission	alcohol abuse
45557155	Alcohol dependence with alcohol-induced psychotic disorder with hallucinations	alcohol abuse
433309	Fetal or neonatal effect of alcohol transmitted via placenta and/or breast milk	alcohol abuse
45572089	Alcoholic cardiomyopathy	alcohol abuse
36713086	Alcohol induced disorder co-occurrent and due to alcohol dependence	alcohol abuse
45591605	Alcoholic liver disease	alcohol abuse
45595844	Mental and behavioural disorders due to use of alcohol, Harmful use	alcohol abuse
45566780	Alcohol use, unspecified with alcohol-induced persisting amnestic disorder	alcohol abuse
37109951	Mood disorder with manic symptoms caused by alcohol	alcohol abuse
45595845	Alcohol abuse, uncomplicated	alcohol abuse
45600692	Alcohol abuse with alcohol-induced psychotic disorder with delusions	alcohol abuse
45538006	Alcohol abuse with alcohol-induced sleep disorder	alcohol abuse
201343	Acute alcoholic liver disease	alcohol abuse
201612	Alcoholic liver damage	alcohol abuse
45576497	Alcohol use, unspecified with other alcohol-induced disorder	alcohol abuse
45566778	Alcohol use, unspecified with intoxication delirium	alcohol abuse
432609	Acute alcoholic intoxication in remission, in alcoholism	alcohol abuse
37016174	Hypersomnia caused by alcohol	alcohol abuse
433753	Alcohol abuse	alcohol abuse
441261	Episodic acute alcoholic intoxication in alcoholism	alcohol abuse
45581405	Alcohol dependence, in remission	alcohol abuse
1568105	Alcohol use, unspecified with other alcohol-induced disorders	alcohol abuse
4104707	Alcoholic encephalopathy	alcohol abuse
45591087	Alcohol use, unspecified with alcohol-induced psychotic disorder with hallucinations	alcohol abuse
45586729	Alcoholic hepatic failure	alcohol abuse
4148094	Fetal or neonatal effect of placental or breast transfer of alcohol	alcohol abuse
4302744	Alcohol-induced sexual dysfunction	alcohol abuse
45591082	Alcohol dependence with intoxication	alcohol abuse
37109932	Duodenitis caused by ingestible alcohol	alcohol abuse
37109948	Perceptual disturbances and seizures co-occurrent and due to alcohol withdrawal	alcohol abuse
439005	Chronic alcoholism in remission	alcohol abuse
45600694	Alcohol abuse with alcohol-induced sexual dysfunction	alcohol abuse
37109950	Mood disorder with depressive symptoms caused by alcohol	alcohol abuse
435534	Nondependent alcohol abuse, continuous	alcohol abuse
37110347	Neurological disorder caused by ingestible alcohol	alcohol abuse
45605952	Alcoholic cirrhosis of liver without ascites	alcohol abuse
43530900	Fetal Alcohol Spectrum Disorder	alcohol abuse
45552431	Alcohol dependence with withdrawal delirium	alcohol abuse
441276	Nondependent alcohol abuse in remission	alcohol abuse
45757093	Alcohol dependence in pregnancy	alcohol abuse
45552947	Alcoholic hepatic failure with coma	alcohol abuse
45557668	Alcoholic hepatitis	alcohol abuse
193256	Alcoholic fatty liver	alcohol abuse
45562003	Alcohol dependence with alcohol-induced psychotic disorder with delusions	alcohol abuse
45571707	Alcohol abuse with alcohol-induced psychotic disorder, unspecified	alcohol abuse
1568103	Alcohol use, unspecified with intoxication	alcohol abuse
375794	Alcohol-induced sleep disorder	alcohol abuse
45576493	Alcohol abuse with intoxication delirium	alcohol abuse
439277	Alcohol withdrawal hallucinosis	alcohol abuse
45576494	Alcohol abuse with other alcohol-induced disorder	alcohol abuse
377830	Alcohol withdrawal delirium	alcohol abuse
45581401	Mental and behavioural disorders due to use of alcohol	alcohol abuse
45586188	Alcohol dependence with intoxication, uncomplicated	alcohol abuse
1568104	Alcohol use, unspecified with alcohol-induced psychotic disorder	alcohol abuse
725273	Alcohol abuse with withdrawal delirium	alcohol abuse
45586189	Alcohol dependence with intoxication delirium	alcohol abuse
45595847	Alcohol dependence with alcohol-induced persisting amnestic disorder	alcohol abuse
725278	Alcohol use, unspecified with withdrawal delirium	alcohol abuse
45595851	Alcohol use, unspecified with intoxication, uncomplicated	alcohol abuse
45605452	Alcohol dependence with withdrawal	alcohol abuse
37017563	Severe alcohol dependence	alcohol abuse
725279	Alcohol use, unspecified with withdrawal with perceptual disturbance	alcohol abuse
46269818	Hepatic coma due to alcoholic liver failure	alcohol abuse
1568096	Alcohol abuse	alcohol abuse
440685	Nondependent alcohol abuse, episodic	alcohol abuse
1569670	Alcoholic hepatitis	alcohol abuse
1569672	Alcoholic hepatic failure	alcohol abuse
3654907	Cognitive impairment caused by ingestible alcohol	alcohol abuse
4004672	Psychoactive substance use disorder	alcohol abuse
4045848	Alcoholic coma	alcohol abuse
45576603	Alcoholic polyneuropathy	alcohol abuse
725274	Alcohol abuse with withdrawal with perceptual disturbance	alcohol abuse
4047762	Morel laminar sclerosis	alcohol abuse
725271	Alcohol abuse, with withdrawal	alcohol abuse
4078688	Alcohol myopathy	alcohol abuse
4176652	Alcohol-induced epilepsy	alcohol abuse
4103124	Korsakov's alcoholic psychosis with peripheral neuritis	alcohol abuse
45557158	Mental and behavioural disorders due to use of alcohol, Unspecified mental and behavioural disorder	alcohol abuse
4338024	Absinthe addiction	alcohol abuse
4088373	Alcohol intoxication delirium	alcohol abuse
36714559	Disorder caused by alcohol	alcohol abuse
37016172	Parasomnia caused by alcohol	alcohol abuse
725272	Alcohol abuse with withdrawal, uncomplicated	alcohol abuse
4122928	Alcohol-related sideroblastic anemia	alcohol abuse
37017009	Chronic alcoholic liver disease	alcohol abuse
37109949	Psychotic disorder caused by alcohol with schizophreniform symptoms	alcohol abuse
4176653	Alcoholic cerebellar degeneration	alcohol abuse
37109952	Mood disorder with mixed manic and depressive symptoms caused by alcohol	alcohol abuse
45538005	Alcohol abuse with intoxication, uncomplicated	alcohol abuse
1569568	Alcoholic gastritis	alcohol abuse
4220072	Diarrhea due to alcohol intake	alcohol abuse
45538545	Alcoholic cirrhosis of liver with ascites	alcohol abuse
45562005	Alcohol use, unspecified with alcohol-induced sleep disorder	alcohol abuse
45542791	Alcohol use, unspecified with alcohol-induced mood disorder	alcohol abuse
4340386	Alcoholic hepatic failure	alcohol abuse
45547675	Alcohol use, unspecified with alcohol-induced persisting dementia	alcohol abuse
45562507	Alcoholic hepatitis without ascites	alcohol abuse
3654690	Acute alcoholic myopathy	alcohol abuse
4340964	Alcohol-induced chronic pancreatitis	alcohol abuse
45566777	Alcohol dependence with alcohol-induced anxiety disorder	alcohol abuse
37108581	Severe uncontrolled persistent asthma	asthma
4244339	Drug-induced asthma	asthma
46269780	Mild persistent allergic asthma uncontrolled	asthma
4017293	Asthma never restricts exercise	asthma
45769441	Acute exacerbation of allergic asthma	asthma
4309833	Non-IgE mediated allergic asthma	asthma
46269782	Mild persistent asthma uncontrolled co-occurrent with allergic rhinitis	asthma
46273454	Moderate persistent asthma co-occurrent with allergic rhinitis	asthma
4123253	Hay fever with asthma	asthma
4250128	Aspirin-induced asthma	asthma
4233784	Asthmatic bronchitis	asthma
4152420	Asthma treatment compliance unsatisfactory	asthma
46269781	Mild persistent asthma uncontrolled	asthma
4138760	Exacerbation of intermittent asthma	asthma
36684335	Exacerbation of allergic asthma due to infection	asthma
4265861	Asthma trigger finding	asthma
37109103	Oral steroid-dependent asthma	asthma
45768965	Uncomplicated severe persistent asthma	asthma
46269773	Severe persistent asthma controlled co-occurrent with allergic rhinitis	asthma
4017182	Asthma disturbs sleep frequently	asthma
37310241	Intermittent allergic asthma	asthma
4022592	Millers' asthma	asthma
4245676	Chemical-induced asthma	asthma
45766728	Allergic asthma due to Dermatophagoides farinae	asthma
46273635	Steroid dependent asthma	asthma
312950	IgE-mediated allergic asthma	asthma
45768911	Exacerbation of mild persistent asthma	asthma
45769438	Acute severe exacerbation of asthma	asthma
46269801	Aspirin exacerbated respiratory disease	asthma
46269784	Moderate persistent allergic asthma	asthma
46273452	Acute exacerbation of asthma co-occurrent with allergic rhinitis	asthma
46270573	Intermittent asthma well controlled	asthma
4017184	Asthma never disturbs sleep	asthma
43530745	Asthma with irreversible airway obstruction	asthma
45768912	Exacerbation of severe persistent asthma	asthma
4225553	Cheese-makers' asthma	asthma
4057952	Meat-wrappers' asthma	asthma
4015947	Asthma causing night waking	asthma
4146581	Mild intermittent asthma	asthma
4152913	Severe asthma	asthma
4155468	Mild asthma	asthma
4225554	Isocyanate induced asthma	asthma
4232595	Platinum asthma	asthma
4271333	Allergic asthma without status asthmaticus	asthma
45772937	Exacerbation of moderate persistent asthma	asthma
46269786	Moderate persistent allergic asthma controlled	asthma
46269788	Moderate persistent allergic asthma uncontrolled	asthma
46270029	Mild persistent asthma co-occurrent with allergic rhinitis	asthma
3661412	Thunderstorm asthma	asthma
4119298	Late onset asthma	asthma
4142738	Moderate persistent asthma	asthma
4152418	Asthma never causes daytime symptoms	asthma
4143828	Mild persistent asthma	asthma
4245292	Weavers' cough	asthma
4145497	Intrinsic asthma	asthma
37116845	Acute severe refractory exacerbation of asthma	asthma
4156136	Asthma causes daytime symptoms 1 to 2 times per month	asthma
45768910	Uncomplicated asthma	asthma
46269779	Mild persistent asthma controlled co-occurrent with allergic rhinitis	asthma
46274060	Mild persistent allergic asthma controlled	asthma
313236	Cough variant asthma	asthma
4155473	Asthma treatment compliance satisfactory	asthma
4191827	Asthma night-time symptoms	asthma
4212099	Occupational asthma	asthma
4301938	Tea-makers' asthma	asthma
42535716	Asthma in pregnancy	asthma
42536207	Life threatening acute exacerbation of asthma	asthma
42536208	Moderate acute exacerbation of asthma	asthma
42539549	Uncomplicated allergic asthma	asthma
45769350	Acute severe exacerbation of severe persistent asthma	asthma
45773005	Acute exacerbation of intrinsic asthma	asthma
46269777	Acute severe exacerbation of mild persistent allergic asthma co-occurrent with allergic rhinitis	asthma
46269783	Moderate persistent asthma controlled	asthma
46270322	Intermittent asthma uncontrolled	asthma
4017026	Asthma not limiting activities	asthma
43530693	Acute exacerbation of chronic obstructive airways disease with asthma	asthma
4152911	Asthma causes daytime symptoms most days	asthma
4191479	Allergic asthma	asthma
4207479	Asthma - currently dormant	asthma
4217558	Detergent asthma	asthma
36684328	Acute severe exacerbation of allergic asthma	asthma
45766727	Allergic asthma due to Dermatophagoides pteronyssinus	asthma
45768963	Uncomplicated mild persistent asthma	asthma
45769442	Acute severe exacerbation of immunoglobin E-mediated allergic asthma	asthma
45772073	Asthma in mother complicating childbirth	asthma
46274062	Asthma-chronic obstructive pulmonary disease overlap syndrome	asthma
317009	Asthma	asthma
764949	Persistent asthma, well controlled	asthma
4143474	Bakers' asthma	asthma
4194289	Asthma - currently active	asthma
36674599	Asthma never causes night symptoms	asthma
45769351	Acute severe exacerbation of moderate persistent asthma	asthma
42536649	Uncomplicated non-allergic asthma	asthma
42538744	Exacerbation of allergic asthma	asthma
46269772	Severe persistent allergic asthma controlled	asthma
46269789	Moderate persistent asthma uncontrolled co-occurrent with allergic rhinitis	asthma
46270030	Intermittent asthma co-occurrent with allergic rhinitis	asthma
45768964	Uncomplicated moderate persistent asthma	asthma
45769352	Acute severe exacerbation of mild persistent asthma	asthma
46269770	Severe persistent allergic asthma	asthma
46269787	Moderate persistent controlled asthma co-occurrent with allergic rhinitis	asthma
46274059	Acute severe exacerbation of severe persistent allergic asthma	asthma
256448	Chronic asthmatic bronchitis	asthma
4120261	Sulfite-induced asthma	asthma
4141978	Intermittent asthma	asthma
4152292	Asthma causes night symptoms 1 to 2 times per month	asthma
37108580	Severe controlled persistent asthma	asthma
46269767	Acute severe exacerbation of asthma co-occurrent with allergic rhinitis	asthma
46269774	Severe persistent allergic asthma uncontrolled	asthma
46269775	Severe persistent asthma uncontrolled co-occurrent with allergic rhinitis	asthma
46269790	Moderate persistent asthma uncontrolled	asthma
46274124	Acute severe exacerbation of mild persistent allergic asthma	asthma
4211530	Asthma caused by wood dust	asthma
4308356	Asthma finding	asthma
46269771	Acute severe exacerbation of severe persistent asthma co-occurrent with allergic rhinitis	asthma
257581	Acute asthma	asthma
4080516	Printers' asthma	asthma
761844	Inhaled steroid-dependent asthma	asthma
4110051	Mixed asthma	asthma
764677	Persistent asthma	asthma
4155469	Moderate asthma	asthma
4155470	Occasional asthma	asthma
4161595	Asthma daytime symptoms	asthma
4206340	Asthma without status asthmaticus	asthma
4312524	Substance induced asthma	asthma
37206717	Near fatal asthma	asthma
40483397	Seasonal asthma	asthma
40481763	Acute exacerbation of chronic asthmatic bronchitis	asthma
45769443	Acute severe exacerbation of intrinsic asthma	asthma
46269776	Mild persistent allergic asthma	asthma
46269778	Mild persistent asthma controlled	asthma
46269785	Acute severe exacerbation of moderate persistent asthma co-occurrent with allergic rhinitis	asthma
46269802	Chronic obstructive asthma co-occurrent with acute exacerbation of asthma	asthma
46270028	Severe persistent asthma co-occurrent with allergic rhinitis	asthma
443801	Exercise-induced asthma	asthma
46273462	Acute severe exacerbation of moderate persistent allergic asthma	asthma
252658	Intrinsic asthma without status asthmaticus	asthma
4051466	Childhood asthma	asthma
4075237	Brittle asthma	asthma
4015819	Asthma disturbs sleep weekly	asthma
4017025	Asthma disturbing sleep	asthma
4119300	Colophony asthma	asthma
4145356	Severe persistent asthma	asthma
4017183	Asthma not disturbing sleep	asthma
38001486	Cesarean section w/o CC/MCC	cesarean section
2110316	Cesarean delivery only	cesarean section
4130321	Abdominal delivery for shoulder dystocia	cesarean section
42539210	Triplet liveborn in hospital by cesarean section	cesarean section
4061457	Delivery by elective cesarean section	cesarean section
2110324	Cesarean delivery only, following attempted vaginal delivery after previous cesarean delivery; including postpartum care	cesarean section
37312440	Lower uterine segment cesarean section	cesarean section
44513733	Other specified other caesarean delivery	cesarean section
4119336	Delivered by cesarean delivery following previous cesarean delivery	cesarean section
4228344	Vaginal cesarean section	cesarean section
42536960	Elective lower segment cesarean section with bilateral tubal ligation	cesarean section
4172142	Placenta previa found before labor AND delivery by cesarean section without hemorrhage	cesarean section
42872493	Cesarean section through J shaped incision of uterus	cesarean section
2110317	Cesarean delivery only; including postpartum care	cesarean section
2101016	Neuraxial analgesia/anesthesia for labor ending in a cesarean delivery (includes any repeat subarachnoid needle placement and drug injection and/or any necessary replacement of an epidural catheter during labor) (Deprecated)	cesarean section
4167089	Emergency cesarean section	cesarean section
42537021	Emergency lower segment cesarean section with bilateral tubal ligation	cesarean section
4075161	Elective lower segment cesarean section	cesarean section
46273304	Delivery by cesarean section for breech presentation	cesarean section
2004789	Cesarean section of other specified type	cesarean section
4015701	Cesarean section	cesarean section
2004802	Other cesarean section of unspecified type	cesarean section
4032767	Emergency upper segment cesarean section	cesarean section
4066111	Cesarean section - pregnancy at term	cesarean section
38001485	Cesarean section w CC/MCC	cesarean section
40483521	Single liveborn born in hospital by cesarean section	cesarean section
42872492	Cesarean section through inverted T shaped incision of uterus	cesarean section
44513729	Other specified elective caesarean delivery	cesarean section
4065739	Cesarean section following previous cesarean section	cesarean section
46270991	Emergency lower segment cesarean section with inverted T incision	cesarean section
4127252	Emergency lower segment cesarean section	cesarean section
4075160	Elective upper segment cesarean section	cesarean section
4211824	Extraperitoneal cesarean section	cesarean section
40483101	Twin liveborn born in hospital by cesarean section	cesarean section
2101807	Anesthesia for cesarean delivery only	cesarean section
2110323	Cesarean delivery only, following attempted vaginal delivery after previous cesarean delivery	cesarean section
4066112	Delivery by emergency cesarean section	cesarean section
4212794	Born by elective cesarean section	cesarean section
4223536	Classical cesarean section	cesarean section
46273305	Delivery by cesarean section for flexed breech presentation	cesarean section
46273629	Delivery by cesarean section for footling breech presentation	cesarean section
2004786	Low cervical cesarean section	cesarean section
2101814	Anesthesia for cesarean delivery following neuraxial labor analgesia/anesthesia (List separately in addition to code for primary procedure performed)	cesarean section
4118802	Delivered by cesarean section - pregnancy at term	cesarean section
4171820	Anesthesia for cesarean section	cesarean section
4192676	Born by cesarean section	cesarean section
37110284	Preterm delivery following Cesarean section	cesarean section
42536954	Emergency upper segment cesarean section with bilateral tubal ligation	cesarean section
437942	Cesarean delivery - delivered	cesarean section
4063163	Multiple delivery, all by cesarean section	cesarean section
4075182	Elective cesarean section	cesarean section
4250010	Born by emergency cesarean section	cesarean section
40483126	Liveborn born in hospital by cesarean section	cesarean section
42536952	Elective upper segment cesarean section with bilateral tubal ligation	cesarean section
193277	Deliveries by cesarean	cesarean section
2101013	Anesthesia for intraperitoneal procedures in lower abdomen including laparoscopy; cesarean section (Deprecated)	cesarean section
45880553	Clinical chorioamnionitis diagnosed during labor or maternal temperature >38°C (100.4°F)	chorioamnionitis
45766910	Acute chorioamnionitis	chorioamnionitis
4021397	Chorioamnionitis	chorioamnionitis
46237923	Chorioamnionitis	chorioamnionitis
257004	Acute exacerbation of chronic obstructive airways disease	copd
4193588	Moderate chronic obstructive pulmonary disease	copd
4209097	Severe chronic obstructive pulmonary disease	copd
4046986	End stage chronic obstructive airways disease	copd
255573	Chronic obstructive lung disease	copd
4110056	Chronic obstructive pulmonary disease with acute lower respiratory infection	copd
4196712	Mild chronic obstructive pulmonary disease	copd
4115044	Acute infective exacerbation of chronic obstructive airways disease	copd
4058524	Antepartum hemorrhage with trauma - delivered	delivery record only
72970	Mixed feto-pelvic disproportion - delivered	delivery record only
198499	Second degree perineal tear during delivery - delivered	delivery record only
77347	Suppressed lactation - delivered	delivery record only
435020	Short cord - delivered	delivery record only
198816	Rupture of uterus before labor - delivered	delivery record only
192699	Rupture of uterus during and after labor - delivered	delivery record only
141639	Transient hypertension of pregnancy - delivered with postnatal complication	delivery record only
4073422	Spontaneous breech delivery	delivery record only
437055	Obstetric nipple infection - delivered with postnatal complication	delivery record only
4173513	Neville-Barnes forceps delivery	delivery record only
201912	Renal hypertension complicating pregnancy, childbirth and the puerperium - delivered with postnatal complication	delivery record only
4071630	Non-manipulative cephalic vaginal delivery with abnormal presentation of head at delivery without instrument	delivery record only
197616	Retroverted incarcerated gravid uterus - delivered with postnatal complication	delivery record only
4066124	Puerperal septicemia - delivered with postnatal complication	delivery record only
72697	Fetus with chromosomal abnormality - delivered	delivery record only
194429	Fourth degree perineal tear during delivery - delivered	delivery record only
442828	Fetus with central nervous system malformation - delivered	delivery record only
4156948	Delivered by low forceps delivery	delivery record only
4170152	Simpson's forceps delivery	delivery record only
439095	Superficial thrombophlebitis in pregnancy and the puerperium - delivered with postnatal complication	delivery record only
2110319	Routine obstetric care including antepartum care, vaginal delivery (with or without episiotomy, and/or forceps) and postpartum care, after previous cesarean delivery	delivery record only
433276	Retracted nipple in pregnancy, the puerperium or lactation - delivered with postnatal complication	delivery record only
4324549	Forceps delivery with rotation of fetal head	delivery record only
432388	Amniotic fluid pulmonary embolism - delivered with postnatal complication	delivery record only
2004707	Other mid forceps operation	delivery record only
4075171	Vacuum delivery before full dilation of cervix	delivery record only
37310369	Born by high forceps delivery	delivery record only
198216	Retroverted incarcerated gravid uterus - delivered	delivery record only
442089	Obstetric nipple infection - delivered	delivery record only
4075189	Midforceps cephalic delivery with rotation	delivery record only
37310393	Born by low forceps delivery	delivery record only
438220	Precipitate labor - delivered	delivery record only
435330	Varicose veins of legs in pregnancy and the puerperium - delivered with postnatal complication	delivery record only
4014720	Normal birth	delivery record only
198486	Disproportion - major pelvic abnormality - delivered	delivery record only
4119336	Delivered by cesarean delivery following previous cesarean delivery	delivery record only
2004731	Other specified instrumental delivery	delivery record only
4060540	Brow presentation - delivered	delivery record only
4175637	Premature pregnancy delivered	delivery record only
433260	Mother delivered	delivery record only
193264	Placenta previa with hemorrhage - delivered	delivery record only
4189205	Delivery by vacuum extraction	delivery record only
440462	Triplet pregnancy - delivered	delivery record only
434427	Polyhydramnios - delivered	delivery record only
2110321	Vaginal delivery only, after previous cesarean delivery (with or without episiotomy and/or forceps); including postpartum care	delivery record only
4063296	Fetus with damage due to intrauterine contraceptive device - delivered	delivery record only
4204679	Total breech delivery with forceps to aftercoming head	delivery record only
4266683	Mid forceps delivery	delivery record only
4331179	Vaginal delivery, medical personnel present	delivery record only
76769	Suppressed lactation - delivered with postnatal complication	delivery record only
435607	Cervical incompetence - delivered with postnatal complication	delivery record only
439894	Post-term pregnancy - delivered	delivery record only
2004730	Other vacuum extraction	delivery record only
4023797	Partial breech delivery with forceps to aftercoming head	delivery record only
4075188	High forceps cephalic delivery with rotation	delivery record only
4290245	Trial forceps delivery	delivery record only
42535816	Outlet vacuum delivery	delivery record only
2004724	Other partial breech extraction	delivery record only
200160	Premature rupture of membranes - delivered	delivery record only
435031	Postnatal deep vein thrombosis - delivered with postnatal complication	delivery record only
442829	Pelvic soft tissue abnormality in pregnancy, childbirth and the puerperium - delivered	delivery record only
2784572	Extraction of Products of Conception, Other, Via Natural or Artificial Opening	delivery record only
4114636	Breech extraction with internal podalic version	delivery record only
4192676	Born by cesarean section	delivery record only
42536954	Emergency upper segment cesarean section with bilateral tubal ligation	delivery record only
193269	Obstetric high vaginal laceration - delivered	delivery record only
439094	Superficial thrombophlebitis in pregnancy and the puerperium - delivered	delivery record only
134414	Pre-eclampsia or eclampsia with pre-existing hypertension - delivered with postnatal complication	delivery record only
4065621	Obstetric anesthesia with cardiac complications - delivered	delivery record only
437942	Cesarean delivery - delivered	delivery record only
4066133	Hemorrhoids in pregnancy and the puerperium - delivered with postnatal complication	delivery record only
45757174	Vacuum assisted vaginal delivery	delivery record only
201359	Placenta previa without hemorrhage - delivered	delivery record only
4127248	Nonrotational forceps delivery	delivery record only
435609	Vasa previa - delivered	delivery record only
2784567	Extraction of Products of Conception, Low Forceps, Via Natural or Artificial Opening	delivery record only
4061465	Puerperal salpingitis - delivered with postnatal complication	delivery record only
4060558	Uterine scar from previous surgery in pregnancy, childbirth and the puerperium - delivered	delivery record only
4075160	Elective upper segment cesarean section	delivery record only
4075165	Breech extraction delivery with version	delivery record only
4211824	Extraperitoneal cesarean section	delivery record only
4100410	Delivery by Scanzoni maneuver	delivery record only
199087	Obstructed labor caused by bony pelvis - delivered	delivery record only
4130319	Delivery of the after coming head	delivery record only
77056	Failure of lactation - delivered	delivery record only
4130321	Abdominal delivery for shoulder dystocia	delivery record only
314103	Benign essential hypertension complicating pregnancy, childbirth and the puerperium - delivered	delivery record only
441645	Prolapse of cord - delivered	delivery record only
434713	Puerperal pyrexia of unknown origin - delivered with postnatal complication	delivery record only
2101013	Anesthesia for intraperitoneal procedures in lower abdomen including laparoscopy; cesarean section (Deprecated)	delivery record only
4223638	Delivery by Malstrom's extraction with episiotomy	delivery record only
4061349	Obstetric anesthesia with central nervous system complication - delivered with postnatal problem	delivery record only
4066113	Deliveries by destructive operation	delivery record only
4153284	Delivered by mid-cavity forceps delivery	delivery record only
442053	Obstetric blood-clot pulmonary embolism - delivered	delivery record only
442059	Varicose veins of legs in pregnancy and the puerperium - delivered	delivery record only
4170626	Abnormal delivery	delivery record only
434431	Prolonged second stage - delivered	delivery record only
36713074	Single liveborn born in hospital by vaginal delivery	delivery record only
4213387	Breech extraction	delivery record only
77615	High head at term - delivered	delivery record only
192978	First degree perineal tear during delivery - delivered	delivery record only
435612	Retracted nipple in pregnancy, the puerperium or lactation - delivered	delivery record only
440793	Deliveries by breech extraction	delivery record only
442054	Amniotic fluid pulmonary embolism - delivered	delivery record only
2101807	Anesthesia for cesarean delivery only	delivery record only
4232028	Delivery by Kielland rotation	delivery record only
4032761	Forceps delivery, face to pubes	delivery record only
4058526	Antepartum hemorrhage with uterine leiomyoma - delivered	delivery record only
4083524	Face to pubes birth	delivery record only
4106406	Delivery by double application of forceps	delivery record only
4172142	Placenta previa found before labor AND delivery by cesarean section without hemorrhage	delivery record only
4223536	Classical cesarean section	delivery record only
42872493	Cesarean section through J shaped incision of uterus	delivery record only
38001486	Cesarean section w/o CC/MCC	delivery record only
73537	Breech presentation - delivered	delivery record only
133816	Eclampsia - delivered	delivery record only
201368	Obstetric pelvic hematoma - delivered	delivery record only
436183	Maternal distress - delivered	delivery record only
442049	Obstetric air pulmonary embolism - delivered	delivery record only
2004786	Low cervical cesarean section	delivery record only
42539210	Triplet liveborn in hospital by cesarean section	delivery record only
2784573	Extraction of Products of Conception, Retained, Via Natural or Artificial Opening	delivery record only
4062572	Fatigue during pregnancy - delivered with postnatal complication	delivery record only
4118802	Delivered by cesarean section - pregnancy at term	delivery record only
4118903	Normal delivery - occipitoanterior	delivery record only
4205240	Spontaneous vertex delivery	delivery record only
4250441	Kristeller maneuver	delivery record only
2110309	Vaginal delivery only (with or without episiotomy and/or forceps); including postpartum care	delivery record only
44513745	Mid forceps cephalic delivery NEC	delivery record only
195025	Obstetric shock - delivered with postnatal problem	delivery record only
73538	Hydrocephalic disproportion - delivered	delivery record only
440790	Deliveries by vacuum extractor	delivery record only
2784564	Extraction of Products of Conception, High, Open Approach	delivery record only
4060675	Fetus with radiation damage - delivered	delivery record only
4073438	Piper forceps delivery	delivery record only
4075170	High vacuum delivery	delivery record only
4143647	Midforceps delivery without rotation	delivery record only
4064960	Rupture of uterus during and after labor - delivered with postnatal problem	delivery record only
441643	Maternal distress - delivered with postnatal problem	delivery record only
74440	Galactorrhea in pregnancy and the puerperium - delivered	delivery record only
442082	Multiple pregnancy with malpresentation - delivered	delivery record only
4127251	Mauriceau Smellie Veit maneuver	delivery record only
44513733	Other specified other caesarean delivery	delivery record only
44513746	Low forceps cephalic delivery	delivery record only
4075168	Assisted breech delivery	delivery record only
4015701	Cesarean section	delivery record only
194711	Obstructed labor due to fetal malposition - delivered	delivery record only
321367	Vascular lesions of cord - delivered	delivery record only
433812	Tuberculosis in pregnancy, childbirth and the puerperium - delivered	delivery record only
439092	Cord tangled with compression - delivered	delivery record only
441649	Antenatal deep vein thrombosis - delivered	delivery record only
2784574	Extraction of Products of Conception, Retained, Via Natural or Artificial Opening Endoscopic	delivery record only
4129700	Cystocele - delivered with postpartum complication	delivery record only
4011047	Postmature pregnancy delivered	delivery record only
4064426	Persistent occipitoposterior or occipitoanterior position - delivered	delivery record only
4075169	Barton forceps cephalic delivery with rotation	delivery record only
4063028	Glycosuria during pregnancy - delivered	delivery record only
4075191	Low vacuum delivery	delivery record only
4230533	Partial breech extraction	delivery record only
42535817	Mid vacuum delivery	delivery record only
4164221	Face delivery	delivery record only
72692	Prolapsed arm - delivered	delivery record only
77052	Generally contracted pelvis - delivered	delivery record only
77624	Breast engorgement in pregnancy, the puerperium or lactation - delivered	delivery record only
80479	Failure of lactation - delivered with postnatal complication	delivery record only
193277	Deliveries by cesarean	delivery record only
434110	Grand multiparity - delivered	delivery record only
434112	Obstetric blood-clot pulmonary embolism - delivered with postnatal complication	delivery record only
442418	Puerperal cerebrovascular disorder - delivered with postnatal complication	delivery record only
442422	Locked twins - delivered	delivery record only
2004702	Forceps, vacuum, and breech delivery	delivery record only
2110307	Routine obstetric care including antepartum care, vaginal delivery (with or without episiotomy, and/or forceps) and postpartum care	delivery record only
2110308	Vaginal delivery only (with or without episiotomy and/or forceps)	delivery record only
192387	Obstetric perineal wound disruption - delivered with postnatal complication	delivery record only
4062116	Obstetric anesthesia with pulmonary complications - delivered with postnatal problem	delivery record only
4062136	Delivered by mid-cavity forceps with rotation	delivery record only
4075187	Forceps cephalic delivery	delivery record only
4154615	Deliveries by spontaneous breech delivery	delivery record only
433274	Oligohydramnios - delivered	delivery record only
4228344	Vaginal cesarean section	delivery record only
4231702	High forceps delivery	delivery record only
4234710	Delivery by Malstrom's extraction	delivery record only
43018345	Manual Extraction of Products of Conception, Retained, Via Natural or Artificial Opening Endoscopic	delivery record only
44513743	High forceps cephalic delivery NEC	delivery record only
438481	Quadruplet pregnancy - delivered	delivery record only
73526	Asymptomatic bacteriuria in pregnancy - delivered with postnatal complication	delivery record only
73824	Outlet pelvic contraction - delivered	delivery record only
77621	Inlet pelvic contraction - delivered	delivery record only
193275	Third degree perineal tear during delivery - delivered	delivery record only
195878	Rhesus isoimmunization - delivered	delivery record only
436173	Hyperemesis gravidarum with metabolic disturbance - delivered	delivery record only
441369	Cervical incompetence - delivered	delivery record only
442419	Puerperal cerebrovascular disorder - delivered	delivery record only
442420	Obstetric pyemic and septic pulmonary embolism - delivered	delivery record only
2110323	Cesarean delivery only, following attempted vaginal delivery after previous cesarean delivery	delivery record only
2784565	Extraction of Products of Conception, Low, Open Approach	delivery record only
2784566	Extraction of Products of Conception, Extraperitoneal, Open Approach	delivery record only
4032766	Burns Marshall maneuver	delivery record only
4062571	Fatigue during pregnancy - delivered	delivery record only
4065737	Delivery by combination of forceps and vacuum extractor	delivery record only
4118904	Abnormal head presentation delivery	delivery record only
4127705	Term pregnancy delivered	delivery record only
435018	Twin pregnancy - delivered	delivery record only
4244672	Frank breech delivery	delivery record only
4250009	Born by breech delivery	delivery record only
44513747	Other specified forceps cephalic delivery	delivery record only
46273305	Delivery by cesarean section for flexed breech presentation	delivery record only
46273629	Delivery by cesarean section for footling breech presentation	delivery record only
74717	Galactorrhea in pregnancy and the puerperium - delivered with postnatal complication	delivery record only
137940	Transient hypertension of pregnancy - delivered	delivery record only
138811	Eclampsia - delivered with postnatal complication	delivery record only
313829	Maternal hypotension syndrome - delivered with postnatal problem	delivery record only
44513740	Other specified other breech delivery	delivery record only
438490	Severe pre-eclampsia - delivered	delivery record only
442052	Obstetric air pulmonary embolism - delivered with postnatal complication	delivery record only
442070	Maternal hypotension syndrome - delivered	delivery record only
2101016	Neuraxial analgesia/anesthesia for labor ending in a cesarean delivery (includes any repeat subarachnoid needle placement and drug injection and/or any necessary replacement of an epidural catheter during labor) (Deprecated)	delivery record only
439077	Severe pre-eclampsia - delivered with postnatal complication	delivery record only
2101814	Anesthesia for cesarean delivery following neuraxial labor analgesia/anesthesia (List separately in addition to code for primary procedure performed)	delivery record only
3186670	Threatened premature labor - delivered	delivery record only
4064177	Fetus with drug damage - delivered	delivery record only
4064824	Piper forceps delivery by application to aftercoming head	delivery record only
4147974	Barton's forceps delivery	delivery record only
4167089	Emergency cesarean section	delivery record only
4217642	Footling breech delivery	delivery record only
44513756	Other specified cephalic vaginal delivery with abnormal presentation of head at delivery without instrument	delivery record only
37110284	Preterm delivery following Cesarean section	delivery record only
42537021	Emergency lower segment cesarean section with bilateral tubal ligation	delivery record only
440475	Prolonged first stage - delivered	delivery record only
440481	Cracked nipple in pregnancy, the puerperium or lactation - delivered with postnatal complication	delivery record only
196182	Obstructed labor caused by pelvic soft tissues - delivered	delivery record only
75326	Obstetric damage to pelvic joints and ligaments - delivered	delivery record only
441630	History of recurrent miscarriage - delivered	delivery record only
80782	Large fetus causing disproportion - delivered	delivery record only
442080	Obstetric laceration of cervix - delivered	delivery record only
2784578	Delivery of Products of Conception, External Approach	delivery record only
4060695	Prolonged artificial rupture of membranes - delivered	delivery record only
4063160	Normal delivery but ante- or post- natal conditions present	delivery record only
4075161	Elective lower segment cesarean section	delivery record only
4075182	Elective cesarean section	delivery record only
4088084	Low forceps delivery	delivery record only
4250010	Born by emergency cesarean section	delivery record only
46273304	Delivery by cesarean section for breech presentation	delivery record only
4102595	Wigand-Martin maneuver	delivery record only
4060157	Umbilical cord tight around neck - delivered	delivery record only
78494	Obstetric breast abscess - delivered with postnatal complication	delivery record only
79897	Obstetric non-purulent mastitis - delivered with postnatal complication	delivery record only
196170	Liver disorder in pregnancy - delivered	delivery record only
435022	Forceps delivery - delivered	delivery record only
442090	Placental polyp - delivered with postnatal complication	delivery record only
441363	Postpartum coagulation defects - delivered with postnatal problem	delivery record only
2110324	Cesarean delivery only, following attempted vaginal delivery after previous cesarean delivery; including postpartum care	delivery record only
4058536	Eclampsia with postnatal complication	delivery record only
4061346	Obstetric anesthesia with cardiac complications - delivered with postnatal problem	delivery record only
4066111	Cesarean section - pregnancy at term	delivery record only
4064174	Fetus with viral damage via mother - delivered	delivery record only
4066122	Puerperal peritonitis - delivered with postnatal complication	delivery record only
4103850	Prague maneuver	delivery record only
2004726	Other total breech extraction	delivery record only
4217586	Born by forceps delivery	delivery record only
4137400	Breech presentation, no version	delivery record only
2784570	Extraction of Products of Conception, Vacuum, Via Natural or Artificial Opening	delivery record only
4062115	Obstetric anesthesia with pulmonary complications - delivered	delivery record only
4065622	Obstetric anesthesia with central nervous system complications - delivered	delivery record only
42872492	Cesarean section through inverted T shaped incision of uterus	delivery record only
40483521	Single liveborn born in hospital by cesarean section	delivery record only
44513736	Other specified breech extraction delivery	delivery record only
4065739	Cesarean section following previous cesarean section	delivery record only
193539	Placental abruption - delivered	delivery record only
46270991	Emergency lower segment cesarean section with inverted T incision	delivery record only
4127252	Emergency lower segment cesarean section	delivery record only
442069	Vacuum extractor delivery - delivered	delivery record only
4035778	High forceps delivery with episiotomy	delivery record only
4064834	Hypertonic uterine inertia - delivered	delivery record only
4064559	Delayed delivery second twin - delivered	delivery record only
197048	Obstetric inversion of uterus - delivered with postnatal problem	delivery record only
43018344	Manual Extraction of Products of Conception, Retained, Via Natural or Artificial Opening	delivery record only
4167018	Vaginal delivery with forceps including postpartum care	delivery record only
81086	Breast engorgement in pregnancy, the puerperium or lactation - delivered with postnatal complication	delivery record only
194113	Cesarean wound disruption - delivered with postnatal complication	delivery record only
434715	Cracked nipple in pregnancy, the puerperium or lactation - delivered	delivery record only
443324	Papyraceous fetus - delivered	delivery record only
442048	Obstetric pyemic and septic pulmonary embolism - delivered with postnatal complication	delivery record only
2110316	Cesarean delivery only	delivery record only
4063162	Multiple delivery, all by forceps and vacuum extractor	delivery record only
4075735	Low forceps delivery with episiotomy	delivery record only
4166247	Total breech extraction	delivery record only
4166775	Brow delivery	delivery record only
40483101	Twin liveborn born in hospital by cesarean section	delivery record only
441641	Delivery normal	delivery record only
74433	Obstetric breast abscess - delivered	delivery record only
135601	Pre-eclampsia or eclampsia with pre-existing hypertension - delivered	delivery record only
197042	Peripheral neuritis in pregnancy - delivered	delivery record only
436766	Varicose veins of perineum and vulva in pregnancy and the puerperium - delivered with postnatal complication	delivery record only
441924	Failed mechanical induction - delivered	delivery record only
42536960	Elective lower segment cesarean section with bilateral tubal ligation	delivery record only
4240325	Bracht maneuver	delivery record only
4058111	Glycosuria during pregnancy - delivered with postnatal complication	delivery record only
4066112	Delivery by emergency cesarean section	delivery record only
4128031	Instrumental delivery	delivery record only
4212794	Born by elective cesarean section	delivery record only
4294827	Pinard maneuver	delivery record only
436767	Breech extraction - delivered	delivery record only
80474	Shoulder dystocia - delivered	delivery record only
192384	Secondary uterine inertia - delivered	delivery record only
44513752	Other specified vacuum delivery	delivery record only
440794	Elderly primigravida - delivered	delivery record only
442072	Obstetric shock - delivered	delivery record only
2110317	Cesarean delivery only; including postpartum care	delivery record only
4059757	Oblique lie - delivered	delivery record only
4065618	Secondary postpartum hemorrhage - delivered with postnatal problem	delivery record only
4171820	Anesthesia for cesarean section	delivery record only
4234421	Partial breech delivery	delivery record only
2004802	Other cesarean section of unspecified type	delivery record only
192971	Pelvic soft tissue abnormality in pregnancy, childbirth and the puerperium - delivered with postnatal complication	delivery record only
196762	Primary uterine inertia - delivered	delivery record only
75882	Deep transverse arrest - delivered	delivery record only
443294	Obstetric non-purulent mastitis - delivered	delivery record only
4058110	Herpes gestationis - delivered with postnatal complication	delivery record only
4063163	Multiple delivery, all by cesarean section	delivery record only
4093774	Mid forceps delivery with episiotomy	delivery record only
40483126	Liveborn born in hospital by cesarean section	delivery record only
42536952	Elective upper segment cesarean section with bilateral tubal ligation	delivery record only
79889	Unstable lie - delivered	delivery record only
80778	Genitourinary tract infection in pregnancy - delivered with postnatal complication	delivery record only
81357	Genitourinary tract infection in pregnancy - delivered	delivery record only
193271	Obstetric pelvic hematoma - delivered with postnatal problem	delivery record only
193535	Fetal-maternal hemorrhage - delivered	delivery record only
200157	Renal hypertension complicating pregnancy, childbirth and the puerperium - delivered	delivery record only
320456	Benign essential hypertension complicating pregnancy, childbirth and the puerperium - delivered with postnatal complication	delivery record only
435610	Varicose veins of perineum and vulva in pregnancy and the puerperium - delivered	delivery record only
437098	Fetal intrauterine distress first noted during labor AND/OR delivery in liveborn infant	delivery record only
437936	Amniotic cavity infection - delivered	delivery record only
76761	Asymptomatic bacteriuria in pregnancy - delivered	delivery record only
2784568	Extraction of Products of Conception, Mid Forceps, Via Natural or Artificial Opening	delivery record only
4028632	Rectocele - delivered with postpartum complication	delivery record only
4032767	Emergency upper segment cesarean section	delivery record only
443133	Antepartum hemorrhage with coagulation defect - delivered	delivery record only
4060301	Herpes gestationis - delivered	delivery record only
4060539	Face presentation - delivered	delivery record only
4061457	Delivery by elective cesarean section	delivery record only
4063305	Fetal distress - delivered	delivery record only
4064171	Fetus with hereditary disease - delivered	delivery record only
4065749	Puerperal endometritis - delivered with postnatal complication	delivery record only
443521	Failed trial of labor - delivered	delivery record only
4073424	Trial of vacuum delivery	delivery record only
4075190	DeLee forceps cephalic delivery with rotation	delivery record only
2004710	Other high forceps operation	delivery record only
4096145	Delivery by vacuum extraction with episiotomy	delivery record only
4114637	Forceps delivery	delivery record only
4119050	Born after precipitate delivery	delivery record only
2004789	Cesarean section of other specified type	delivery record only
4127249	Outlet forceps delivery	delivery record only
4127250	Lovset's maneuver	delivery record only
2784569	Extraction of Products of Conception, High Forceps, Via Natural or Artificial Opening	delivery record only
2784571	Extraction of Products of Conception, Internal Version, Via Natural or Artificial Opening	delivery record only
4032762	Forceps application to aftercoming head	delivery record only
4032764	Groin traction at breech delivery	delivery record only
4034145	Complete breech delivery	delivery record only
4062268	Hemorrhoids in pregnancy and the puerperium - delivered	delivery record only
4063171	Transverse lie - delivered	delivery record only
37310404	Born by mid-cavity forceps delivery	delivery record only
37312440	Lower uterine segment cesarean section	delivery record only
38001485	Cesarean section w CC/MCC	delivery record only
42539267	Multiple liveborn in hospital by vaginal delivery	delivery record only
44513729	Other specified elective caesarean delivery	delivery record only
133816	Eclampsia - delivered	eclampsia
138811	Eclampsia - delivered with postnatal complication	eclampsia
443700	Eclampsia	eclampsia
4289142	Eclampsia added to pre-existing hypertension	eclampsia
4116344	Eclampsia in puerperium	eclampsia
4058536	Eclampsia with postnatal complication	eclampsia
45757119	Eclampsia with pre-existing hypertension in childbirth	eclampsia
4034096	Eclampsia in labor	eclampsia
137613	Eclampsia in pregnancy	eclampsia
2784576	Extraction of Products of Conception, Ectopic, Via Natural or Artificial Opening Endoscopic	ectopic pregnancy
4113218	Mesenteric pregnancy	ectopic pregnancy
37209658	Pregnancy of right fallopian tube	ectopic pregnancy
2110293	Surgical treatment of ectopic pregnancy; tubal or ovarian, requiring salpingectomy and/or oophorectomy, abdominal or vaginal approach	ectopic pregnancy
42536561	Genital tract infection due to and following ectopic pregnancy	ectopic pregnancy
42536560	Pelvic infection due to and following ectopic pregnancy	ectopic pregnancy
4112952	Membranous pregnancy	ectopic pregnancy
46269807	Sepsis due to ectopic pregnancy	ectopic pregnancy
4017620	Removal of ectopic cervical pregnancy by evacuation	ectopic pregnancy
193525	Abdominal pregnancy	ectopic pregnancy
2004788	Removal of extratubal ectopic pregnancy	ectopic pregnancy
42539701	Embolism due to and following ectopic pregnancy	ectopic pregnancy
4227423	Removal of ectopic fetus from fallopian tube without salpingectomy	ectopic pregnancy
4129712	Unruptured tubal pregnancy	ectopic pregnancy
42537763	Excessive hemorrhage due to and following ectopic pregnancy	ectopic pregnancy
2110299	Laparoscopic treatment of ectopic pregnancy; without salpingectomy and/or oophorectomy	ectopic pregnancy
4220384	Removal of ectopic fetus	ectopic pregnancy
200153	Ovarian pregnancy	ectopic pregnancy
2785349	Resection of Products of Conception, Ectopic, Via Natural or Artificial Opening Endoscopic	ectopic pregnancy
4113682	Angular pregnancy	ectopic pregnancy
4152444	Antenatal ultrasound confirms ectopic pregnancy	ectopic pregnancy
2110297	Surgical treatment of ectopic pregnancy; interstitial, uterine pregnancy with partial resection of uterus	ectopic pregnancy
4232708	Partial hysterectomy for removal of cornual ectopic pregnancy	ectopic pregnancy
42872571	Laparoscopic excision of ruptured ectopic tubal pregnancy	ectopic pregnancy
2110296	Surgical treatment of ectopic pregnancy; interstitial, uterine pregnancy requiring total hysterectomy	ectopic pregnancy
2785346	Resection of Products of Conception, Ectopic, Percutaneous Approach	ectopic pregnancy
4165566	Salpingectomy for tubal ectopic pregnancy by abdominal approach	ectopic pregnancy
4299185	Removal of ectopic pregnancy from fallopian tube	ectopic pregnancy
437611	Ectopic pregnancy	ectopic pregnancy
2110298	Surgical treatment of ectopic pregnancy; cervical, with evacuation	ectopic pregnancy
46269808	Shock due to ectopic pregnancy	ectopic pregnancy
4069106	Ruptured ectopic pregnancy	ectopic pregnancy
4265032	Laparoscopic treatment of ectopic pregnancy with oophorectomy	ectopic pregnancy
4339303	Removal of ectopic interstitial uterine pregnancy requiring total hysterectomy	ectopic pregnancy
45757120	Renal failure after ectopic pregnancy	ectopic pregnancy
2110294	Surgical treatment of ectopic pregnancy; tubal or ovarian, without salpingectomy and/or oophorectomy	ectopic pregnancy
37209654	Ectopic pregnancy of right ovary	ectopic pregnancy
4217304	Removal of intraligamentous ectopic pregnancy	ectopic pregnancy
37209655	Pregnancy of left fallopian tube	ectopic pregnancy
37209656	Ruptured tubal pregnancy of right fallopian tube	ectopic pregnancy
2785348	Resection of Products of Conception, Ectopic, Via Natural or Artificial Opening	ectopic pregnancy
4247895	Removal of ectopic fetus from ovary without oophorectomy	ectopic pregnancy
4300368	Aspiration of ectopic pregnancy from fallopian tube	ectopic pregnancy
37118254	Entire product of conception of ectopic pregnancy	ectopic pregnancy
38001494	Ectopic pregnancy	ectopic pregnancy
2110300	Laparoscopic treatment of ectopic pregnancy; with salpingectomy and/or oophorectomy	ectopic pregnancy
2785347	Resection of Products of Conception, Ectopic, Percutaneous Endoscopic Approach	ectopic pregnancy
3183328	Left ruptured ectopic pregnancy with hemoperitoneum	ectopic pregnancy
4243803	Mesometric pregnancy	ectopic pregnancy
4306064	Fimbrial extraction of tubal pregnancy	ectopic pregnancy
45763635	Aspiration of ectopic pregnancy from cornu of fallopian tube	ectopic pregnancy
37209653	Ectopic pregnancy of left ovary	ectopic pregnancy
2784575	Extraction of Products of Conception, Ectopic, Via Natural or Artificial Opening	ectopic pregnancy
46269809	Urinary tract infection due to ectopic pregnancy	ectopic pregnancy
4113680	Ruptured tubal pregnancy	ectopic pregnancy
4194693	Cervical pregnancy	ectopic pregnancy
4270068	Laparoscopic treatment of ectopic pregnancy with salpingectomy	ectopic pregnancy
37203955	Intramural ectopic pregnancy of myometrium	ectopic pregnancy
37209657	Ruptured tubal pregnancy of left fallopian tube	ectopic pregnancy
46270313	Structure of product of conception of ectopic pregnancy	ectopic pregnancy
46269806	Salpingitis due to ectopic pregnancy	ectopic pregnancy
2110295	Surgical treatment of ectopic pregnancy; abdominal pregnancy	ectopic pregnancy
42537767	Damage to pelvic organs and tissues following ectopic pregnancy	ectopic pregnancy
4149029	Intraligamentous pregnancy	ectopic pregnancy
4308664	Removal of ectopic fetus from abdominal cavity	ectopic pregnancy
4227267	Cornual pregnancy	ectopic pregnancy
2785345	Resection of Products of Conception, Ectopic, Open Approach	ectopic pregnancy
4066151	Intraperitoneal pregnancy	ectopic pregnancy
42537762	Delayed hemorrhage due to and following ectopic pregnancy	ectopic pregnancy
40493226	Excision of fallopian tube and surgical removal of ectopic pregnancy	ectopic pregnancy
199076	Tubal pregnancy	ectopic pregnancy
4208611	Tissue specimen from ectopic pregnancy	ectopic pregnancy
4300391	Removal of extrauterine ectopic fetus	ectopic pregnancy
44792613	Products of ectopic pregnancy tissue specimen	ectopic pregnancy
4174577	Secondary abdominal pregnancy	ectopic pregnancy
4032767	Emergency upper segment cesarean section	emergency cesarean section
46270991	Emergency lower segment cesarean section with inverted T incision	emergency cesarean section
42536954	Emergency upper segment cesarean section with bilateral tubal ligation	emergency cesarean section
4127252	Emergency lower segment cesarean section	emergency cesarean section
42537021	Emergency lower segment cesarean section with bilateral tubal ligation	emergency cesarean section
4167089	Emergency cesarean section	emergency cesarean section
4066112	Delivery by emergency cesarean section	emergency cesarean section
4250010	Born by emergency cesarean section	emergency cesarean section
4130320	Emergency cesarean hysterectomy	emergency cesarean section
1571691	Gestational diabetes mellitus in pregnancy	gestational diabetes
4222834	Gestational diabetes mellitus, class D	gestational diabetes
4228102	Gestational diabetes mellitus, class C	gestational diabetes
45769878	Supervision of high risk pregnancy with history of gestational diabetes mellitus done	gestational diabetes
4062685	Diabetes mellitus in the puerperium - baby delivered during current episode of care	gestational diabetes
4058243	Diabetes mellitus during pregnancy, childbirth and the puerperium	gestational diabetes
192691	Diabetes mellitus during pregnancy - baby not yet delivered	gestational diabetes
4166381	Maternal diabetes mellitus with hypoglycemia affecting fetus OR newborn	gestational diabetes
4222222	Gestational diabetes mellitus, class F	gestational diabetes
4223444	Gestational diabetes mellitus, class R	gestational diabetes
44807267	Management of gestational diabetes mellitus	gestational diabetes
43020791	Gestational diabetes mellitus uncontrolled	gestational diabetes
194700	Diabetes mellitus in mother complicating pregnancy, childbirth AND/OR puerperium	gestational diabetes
45600362	Personal history of gestational diabetes	gestational diabetes
3155992	Gestational diabetes mellitus	gestational diabetes
4222547	Gestational diabetes mellitus, class H	gestational diabetes
4263902	Gestational diabetes mellitus class A-2	gestational diabetes
40395652	Gestational diabetes mellitus	gestational diabetes
44829590	Personal history of gestational diabetes	gestational diabetes
1571692	Gestational diabetes mellitus in childbirth	gestational diabetes
4024659	Gestational diabetes mellitus	gestational diabetes
4226245	Gestational diabetes mellitus, class B	gestational diabetes
3138281	Gestational diabetes mellitus	gestational diabetes
45757129	Diabetes mellitus in mother complicating childbirth	gestational diabetes
3126882	Gestational diabetes mellitus	gestational diabetes
4173183	Infant of mother with gestational diabetes	gestational diabetes
4062686	Diabetes mellitus in the puerperium - baby delivered during previous episode of care	gestational diabetes
3150387	Maternal gestational diabetes mellitus	gestational diabetes
3183244	Gestational diabetes during pregnancy	gestational diabetes
37018765	Gestational diabetes mellitus complicating pregnancy	gestational diabetes
40540073	Maternal gestational diabetes mellitus	gestational diabetes
40571985	Gestational diabetes mellitus	gestational diabetes
45757124	Gestational diabetes mellitus in childbirth	gestational diabetes
45879680	Diabetes gestatational	gestational diabetes
45917739	Gestational diabetes	gestational diabetes
4326434	Gestational diabetes mellitus class A-1	gestational diabetes
44807391	Gestational diabetes mellitus annual review	gestational diabetes
3175877	History of gestational diabetes	gestational diabetes
44805600	Gestational diabetes information leaflet given	gestational diabetes
4129519	Pregnancy and type 2 diabetes mellitus	gestational diabetes
3162805	Gestational diabetes mellitus, class B>1<	gestational diabetes
1571690	Gestational diabetes mellitus	gestational diabetes
45883359	Gestational Diabetes	gestational diabetes
4225013	Gestational diabetes mellitus, class T	gestational diabetes
3447730	Gestational diabetes mellitus uncontrolled	gestational diabetes
43531641	Permanent neonatal diabetes mellitus	gestational diabetes
45757789	Postpartum gestational diabetes mellitus	gestational diabetes
40438058	Gestational diabetes mellitus	gestational diabetes
3180817	Postpartum gestational diabetes mellitus	gestational diabetes
3423986	Gestational diabetes mellitus in childbirth	gestational diabetes
45931182	Gestational Diabetes Mellitus, Antepartum	gestational diabetes
443012	Diabetes mellitus during pregnancy - baby delivered	gestational diabetes
4118910	Maternal hypertension	gestational hypertension
44784484	Hypertension in the puerperium with pulmonary edema	gestational hypertension
4034094	Moderate proteinuric hypertension of pregnancy	gestational hypertension
4146627	Non-proteinuric hypertension of pregnancy	gestational hypertension
136760	Transient hypertension of pregnancy - not delivered	gestational hypertension
141639	Transient hypertension of pregnancy - delivered with postnatal complication	gestational hypertension
40761398	Diagnosis of high blood pressure during pregnancy only	gestational hypertension
40761402	High blood pressure without toxemia during this pregnancy	gestational hypertension
4269358	Benign essential hypertension in obstetric context	gestational hypertension
441922	Transient hypertension of pregnancy	gestational hypertension
4218088	Malignant hypertension in obstetric context	gestational hypertension
3402341	Hypertension secondary to renal disease in obstetric context	gestational hypertension
137940	Transient hypertension of pregnancy - delivered	gestational hypertension
4167493	Pregnancy-induced hypertension	gestational hypertension
44784483	Pregnancy induced hypertension with pulmonary edema	gestational hypertension
4062906	Transient hypertension of pregnancy with postnatal complication	gestational hypertension
3189936	Hypertension in the obstetric context	gestational hypertension
4006325	Hypertension secondary to renal disease in obstetric context	gestational hypertension
45757788	Postpartum pregnancy-induced hypertension	gestational hypertension
4217486	Essential hypertension in obstetric context	gestational hypertension
4279525	Hypertension in the obstetric context	gestational hypertension
442442	Elderly primigravida with antenatal problem	gravidity
4061424	Antenatal care: primigravida	gravidity
45757181	Supervision of high risk pregnancy for primigravida age 15 years or younger done	gravidity
4132100	Gravida 4	gravidity
4132563	Gravida 2	gravidity
4049024	Previous pregnancy 1	gravidity
4132565	Gravida more than 10	gravidity
36713461	Antenatal care of elderly primigravida	gravidity
45765734	Supervision of high risk pregnancy for primigravida age 15 years or younger	gravidity
4012560	Multigravida	gravidity
4060186	Gravida	gravidity
4133029	Primigravida	gravidity
4182766	Gravida - finding	gravidity
4061786	Antenatal care categorized by gravida number	gravidity
4133030	Gravida 5	gravidity
3173485	Normal first pregnancy	gravidity
45769851	Supervision of high risk pregnancy for multigravida done	gravidity
4133032	Gravida 8	gravidity
4132099	Gravida 3	gravidity
4204988	Gravida 0	gravidity
36684864	Normal pregnancy in primigravida	gravidity
4132564	Gravida 7	gravidity
36684865	Normal pregnancy in multigravida	gravidity
440794	Elderly primigravida - delivered	gravidity
45757180	Supervision of high risk pregnancy for multigravida age 15 years or younger done	gravidity
441085	Elderly primigravida	gravidity
3037265	Ultrasonographer gravidity number	gravidity
45765733	Supervision of high risk pregnancy for multigravida age 15 years or younger	gravidity
4132101	Gravida 6	gravidity
40481872	Multigravida of advanced maternal age	gravidity
4133033	Gravida 9	gravidity
45765731	Supervision of high risk pregnancy for multigravida	gravidity
3192256	Antepartum elder primigravida	gravidity
4133724	Gravida 10	gravidity
4316372	HELLP syndrome	hellp syndrome
45880616	HELLP syndrome	hellp syndrome
4049389	Paroxysmal hypertension	hypertension
4268756	Benign arteriolar nephrosclerosis	hypertension
4242878	Sustained diastolic hypertension	hypertension
4276511	Labile diastolic hypertension	hypertension
312648	Benign essential hypertension	hypertension
442766	Malignant hypertensive renal disease	hypertension
442603	Malignant hypertensive heart AND renal disease	hypertension
4289933	Malignant hypertension	hypertension
443771	Renal hypertension	hypertension
443919	Hypertensive renal failure	hypertension
4209293	Systolic hypertension	hypertension
195556	Hypertensive heart AND renal disease	hypertension
4159755	Labile essential hypertension	hypertension
4216685	Malignant arteriolar nephrosclerosis	hypertension
317898	Malignant essential hypertension	hypertension
4253928	Secondary diastolic hypertension	hypertension
4302748	Chronic hypertensive uremia	hypertension
4221991	Rebound hypertension	hypertension
4032952	Renal sclerosis with hypertension	hypertension
4305599	Renal arterial hypertension	hypertension
4178312	Hypertension secondary to kidney transplant	hypertension
201313	Hypertensive renal disease	hypertension
4167358	Diastolic hypertension	hypertension
317895	Renovascular hypertension	hypertension
4048212	Goldblatt hypertension	hypertension
4249016	Benign secondary renovascular hypertension	hypertension
4234991	Arteriolar nephrosclerosis	hypertension
4108213	Hypertension secondary to drug	hypertension
4110948	Hypertension secondary to endocrine disorder	hypertension
312938	Hypertensive encephalopathy	hypertension
4140207	Nephrosclerosis	hypertension
4179379	Exertional hypertension	hypertension
193493	Benign hypertensive renal disease	hypertension
4263067	Low-renin essential hypertension	hypertension
318437	Malignant secondary hypertension	hypertension
4028741	Benign hypertension	hypertension
319826	Secondary hypertension	hypertension
4212496	Parenchymal renal hypertension	hypertension
4058987	High-renin essential hypertension	hypertension
4110947	Malignant secondary renovascular hypertension	hypertension
4061667	Hypertension induced by oral contraceptive pill	hypertension
4322735	Hypertension associated with transplantation	hypertension
4262182	Hypertension with albuminuria	hypertension
4180283	Systolic essential hypertension	hypertension
314958	Benign secondary hypertension	hypertension
320128	Essential hypertension	hypertension
4199306	Transient hypertension	hypertension
4006325	Hypertension secondary to renal disease in obstetric context	hypertension
4197900	Illegal termination of pregnancy with perforation of bladder	induced abortion
4114271	Readmission for retained products of conception, illegal termination of pregnancy	induced abortion
4113503	Readmission for retained products of conception, legal termination of pregnancy	induced abortion
4204840	Therapeutic termination of pregnancy	induced abortion
4121775	Injection of amnion for termination of pregnancy	induced abortion
4249728	Illegal termination of pregnancy with laceration of vagina	induced abortion
4266243	Illegal termination of pregnancy with oliguria	induced abortion
4299609	Therapeutic termination of pregnancy procedure	induced abortion
4229716	Illegal termination of pregnancy with laceration of uterus	induced abortion
4313005	Illegal termination of pregnancy with salpingo-oophoritis	induced abortion
40487510	Medical termination of pregnancy using prostaglandin	induced abortion
4292089	Legal termination of pregnancy with blood-clot embolism	induced abortion
43530954	Induced termination of pregnancy complicated by perforation of bladder	induced abortion
37018340	Induced termination of pregnancy	induced abortion
43530960	Induced termination of pregnancy complicated by cardiac arrest	induced abortion
43531712	Induced termination of pregnancy complicated by amniotic fluid embolism	induced abortion
43530914	Induced termination of pregnancy complicated by acute renal failure	induced abortion
4318662	Illegal termination of pregnancy with salpingitis	induced abortion
43530937	Induced termination of pregnancy complicated by salpingo-oophoritis	induced abortion
439320	Incomplete illegal termination of pregnancy with shock	induced abortion
439331	Incomplete legal termination of pregnancy with renal failure	induced abortion
4068253	Legal termination of pregnancy with perforation of uterus	induced abortion
4327321	Legal termination of pregnancy with perforation of vagina	induced abortion
37110280	Incomplete legal abortion without complication	induced abortion
4101477	Illegal termination of pregnancy with electrolyte imbalance	induced abortion
37206226	Excessive hemorrhage due to and following induced termination of pregnancy	induced abortion
43020954	Termination of pregnancy after first trimester	induced abortion
4106892	Legal termination of pregnancy with septic embolism	induced abortion
43530913	Induced termination of pregnancy complicated by acute necrosis of liver	induced abortion
43530916	Induced termination of pregnancy complicated by air embolism	induced abortion
43530920	Induced termination of pregnancy complicated by defibrination syndrome	induced abortion
4107907	Illegal termination of pregnancy with fat embolism	induced abortion
43530925	Induced termination of pregnancy complicated by laceration of broad ligament	induced abortion
43530929	Induced termination of pregnancy complicated by parametritis	induced abortion
43530930	Induced termination of pregnancy complicated by perforation of bowel	induced abortion
43530945	Induced termination of pregnancy complicated by urinary tract infection	induced abortion
43530953	Induced termination of pregnancy complicated by laceration of periurethral tissue	induced abortion
4204231	Legal termination of pregnancy with laceration of vagina	induced abortion
43530961	Induced termination of pregnancy complicated by cardiac failure	induced abortion
43531715	Induced termination of pregnancy complicated by pelvic peritonitis	induced abortion
192379	Legal termination of pregnancy complicated by damage to pelvic organ and/or tissues	induced abortion
4223627	Illegal termination of pregnancy with cerebral anoxia	induced abortion
195870	Complete illegal termination of pregnancy with genital tract or pelvic infection	induced abortion
435868	Incomplete legal termination of pregnancy	induced abortion
435869	Illegal termination of pregnancy	induced abortion
437934	Complete legal termination of pregnancy with shock	induced abortion
438196	Complete legal termination of pregnancy with delayed or excessive hemorrhage	induced abortion
4297250	Termination of pregnancy	induced abortion
439322	Incomplete illegal termination of pregnancy with renal failure	induced abortion
439400	Illegal termination of pregnancy complicated by genital-pelvic infection	induced abortion
2110329	Induced abortion, by dilation and curettage	induced abortion
4239192	Illegal termination of pregnancy with perforation of periurethral tissue	induced abortion
2784561	Abortion of Products of Conception, Via Natural or Artificial Opening	induced abortion
4312358	Legal termination of pregnancy with perforation of cervix	induced abortion
4030009	Therapeutic termination of pregnancy by insertion of laminaria	induced abortion
4046510	Legal termination of pregnancy with intravascular hemolysis	induced abortion
4105063	Legal termination of pregnancy with septic shock	induced abortion
4147533	Legal termination of pregnancy with afibrinogenemia	induced abortion
37206230	Excessive hemorrhage due to and following legally induced termination of pregnancy	induced abortion
4182549	Illegal termination of pregnancy with cardiac arrest AND/OR failure	induced abortion
4183557	Illegal termination of pregnancy with uremia	induced abortion
4204206	Legal termination of pregnancy with salpingitis	induced abortion
4239693	Termination of pregnancy on demand	induced abortion
4206453	Illegal termination of pregnancy with pulmonary embolism	induced abortion
43530917	Induced termination of pregnancy complicated by blood-clot embolism	induced abortion
4212346	Legal termination of pregnancy with acute necrosis of liver	induced abortion
4216436	Legal termination of pregnancy with laceration of broad ligament	induced abortion
43530923	Induced termination of pregnancy complicated by intravascular hemolysis	induced abortion
4234979	Illegal termination of pregnancy with pelvic peritonitis	induced abortion
4236326	Illegal termination of pregnancy with acute necrosis of liver	induced abortion
43530924	Induced termination of pregnancy complicated by laceration of bowel	induced abortion
4269450	Legal termination of pregnancy with oliguria	induced abortion
4305348	Illegal termination of pregnancy with parametritis	induced abortion
4324672	Legal termination of pregnancy with laceration of periurethral tissue	induced abortion
43530943	Induced termination of pregnancy complicated by soap embolism	induced abortion
4324695	Legal termination of pregnancy with laceration of cervix	induced abortion
37206228	Secondary hemorrhage due to and following illegally induced termination of pregnancy	induced abortion
37206229	Secondary hemorrhage due to and following legally induced termination of pregnancy	induced abortion
43530908	Induced termination of pregnancy complicated by damage to pelvic organs and/or tissues	induced abortion
43530910	Induced termination of pregnancy complicated by genital-pelvic infection	induced abortion
43531711	Induced termination of pregnancy complicated by shock	induced abortion
43530919	Induced termination of pregnancy complicated by cerebral anoxia	induced abortion
43530932	Induced termination of pregnancy complicated by perforation of uterus	induced abortion
43530935	Induced termination of pregnancy complicated by renal tubular necrosis	induced abortion
43530912	Induced termination of pregnancy complicated by renal failure	induced abortion
43530936	Induced termination of pregnancy complicated by salpingitis	induced abortion
45771353	Incomplete induced termination of pregnancy with complication	induced abortion
43530941	Induced termination of pregnancy complicated by septic shock	induced abortion
43530944	Induced termination of pregnancy complicated by uremia	induced abortion
436169	Illegal termination of pregnancy with complication	induced abortion
43530948	Induced termination of pregnancy complicated by pelvic disorder	induced abortion
43530952	Induced termination of pregnancy complicated by laceration of bladder	induced abortion
436474	Legal termination of pregnancy complicated by metabolic disorder	induced abortion
43530966	Induced termination of pregnancy complicated by oliguria	induced abortion
439310	Illegal termination of pregnancy, complete	induced abortion
43530968	Induced termination of pregnancy complicated by vaginal damage	induced abortion
440453	Incomplete legal termination of pregnancy with delayed or excessive hemorrhage	induced abortion
43530918	Induced termination of pregnancy complicated by cardiac arrest and/or failure	induced abortion
43530921	Induced termination of pregnancy complicated by endometritis	induced abortion
4189561	Therapeutic termination of pregnancy by aspiration curettage	induced abortion
441073	Complete legal termination of pregnancy	induced abortion
441349	Legal termination of pregnancy with complication	induced abortion
195600	Illegal termination of pregnancy complicated by renal failure	induced abortion
4183680	Legal termination of pregnancy with laceration of bowel	induced abortion
43530926	Induced termination of pregnancy complicated by laceration of uterus	induced abortion
441911	Complete legal termination of pregnancy with damage to pelvic organs or tissues	induced abortion
2784558	Abortion of Products of Conception, Vacuum, Via Natural or Artificial Opening	induced abortion
4105762	Illegal termination of pregnancy with laceration of broad ligament	induced abortion
43530927	Induced termination of pregnancy complicated by laceration of vagina	induced abortion
4115153	Medical termination of pregnancy	induced abortion
4138267	Illegal termination of pregnancy with afibrinogenemia	induced abortion
4140509	Illegal termination of pregnancy with urinary tract infection	induced abortion
43530940	Induced termination of pregnancy complicated by septic embolism	induced abortion
43530946	Termination of pregnancy without complication	induced abortion
4143018	Illegal termination of pregnancy with postoperative shock	induced abortion
4181114	Legal termination of pregnancy with acute renal failure	induced abortion
43530955	Induced termination of pregnancy complicated by perforation of broad ligament	induced abortion
4240605	Termination of pregnancy	induced abortion
4323434	Illegal termination of pregnancy with intravascular hemolysis	induced abortion
43530928	Induced termination of pregnancy complicated by acute renal failure with oliguria	induced abortion
43530959	Induced termination of pregnancy complicated by broad ligament damage	induced abortion
43530965	Induced termination of pregnancy complicated by periurethral tissue damage	induced abortion
44513476	Other specified introduction of abortifacient into uterine cavity	induced abortion
44805020	Incomplete termination of pregnancy	induced abortion
43530957	Induced termination of pregnancy complicated by bladder damage	induced abortion
45763591	Induced termination of pregnancy in second trimester	induced abortion
45768717	Incomplete induced termination of pregnancy	induced abortion
45883489	Induced abortion	induced abortion
195595	Legal termination of pregnancy complicated by renal failure	induced abortion
197333	Legal termination of pregnancy complicated by shock	induced abortion
434095	Incomplete legal termination of pregnancy with metabolic disorder	induced abortion
193532	Incomplete legal termination of pregnancy with genital tract or pelvic infection	induced abortion
435017	Complete legal termination of pregnancy with metabolic disorder	induced abortion
437929	Incomplete illegal termination of pregnancy with delayed or excessive hemorrhage	induced abortion
439318	Complete illegal termination of pregnancy with metabolic disorder	induced abortion
435008	Complete legal termination of pregnancy with renal failure	induced abortion
439330	Incomplete legal termination of pregnancy with shock	induced abortion
2004489	Dilation and curettage for termination of pregnancy	induced abortion
2110331	Induced abortion, by 1 or more intra-amniotic injections (amniocentesis-injections), including hospital admission and visits, delivery of fetus and secundines	induced abortion
444077	Legal termination of pregnancy	induced abortion
2110332	Induced abortion, by 1 or more intra-amniotic injections (amniocentesis-injections), including hospital admission and visits, delivery of fetus and secundines; with dilation and curettage and/or evacuation	induced abortion
2110336	Induced abortion, by 1 or more vaginal suppositories (eg, prostaglandin) with or without cervical dilation (eg, laminaria), including hospital admission and visits, delivery of fetus and secundines; with hysterotomy (failed medical evacuation)	induced abortion
2784556	Abortion of Products of Conception, Percutaneous Approach	induced abortion
2110335	Induced abortion, by 1 or more vaginal suppositories (eg, prostaglandin) with or without cervical dilation (eg, laminaria), including hospital admission and visits, delivery of fetus and secundines; with dilation and curettage and/or evacuation	induced abortion
2784562	Abortion of Products of Conception, Via Natural or Artificial Opening Endoscopic	induced abortion
4025639	Legal termination of pregnancy with cardiac arrest and/or failure	induced abortion
4034753	Illegal termination of pregnancy with sepsis	induced abortion
4066227	Illegal termination of pregnancy with blood-clot embolism	induced abortion
4009642	Legal termination of pregnancy with air embolism	induced abortion
4070939	Legal termination of pregnancy with renal tubular necrosis	induced abortion
4119975	Operative termination of pregnancy	induced abortion
4077454	Legal termination of pregnancy with cerebral anoxia	induced abortion
4178578	Legal termination of pregnancy with pulmonary embolism	induced abortion
4195243	Illegal termination of pregnancy with perforation of broad ligament	induced abortion
4198404	Legal termination of pregnancy with perforation of broad ligament	induced abortion
4082412	Hysterotomy and termination of pregnancy	induced abortion
4200986	Induced termination of pregnancy following intra-amniotic injection with hysterotomy	induced abortion
4231060	Termination of pregnancy contraindicated	induced abortion
4245041	Legal termination of pregnancy with urinary tract infection	induced abortion
4094081	Legal termination of pregnancy with pelvic peritonitis	induced abortion
4098441	Legal termination of pregnancy with amniotic fluid embolism	induced abortion
439316	Complete illegal termination of pregnancy with embolism	induced abortion
4257043	Extra-amniotic termination of pregnancy	induced abortion
4280224	Legal termination of pregnancy with defibrination syndrome	induced abortion
4143190	Illegal termination of pregnancy with acute renal failure	induced abortion
37206227	Secondary hemorrhage due to and following induced termination of pregnancy	induced abortion
37206231	Excessive hemorrhage due to and following illegally induced termination of pregnancy	induced abortion
43530911	Induced termination of pregnancy complicated by metabolic disorder	induced abortion
4168396	Dilation of cervix uteri and curettage for termination of pregnancy	induced abortion
43530915	Induced termination of pregnancy complicated by afibrinogenemia	induced abortion
4195297	Illegal termination of pregnancy with renal tubular necrosis	induced abortion
43530922	Induced termination of pregnancy complicated by fat embolism	induced abortion
43530958	Induced termination of pregnancy complicated by bowel damage	induced abortion
4184150	Legal termination of pregnancy with perforation of bowel	induced abortion
43530964	Induced termination of pregnancy complicated by infectious disease	induced abortion
43530967	Induced termination of pregnancy complicated by uterus damage	induced abortion
4214233	Legal termination of pregnancy with electrolyte imbalance	induced abortion
43531713	Induced termination of pregnancy complicated by electrolyte imbalance	induced abortion
43531714	Induced termination of pregnancy complicated by laceration of cervix	induced abortion
193821	Illegal termination of pregnancy complicated by embolism	induced abortion
4264914	Illegal termination of pregnancy with defibrination syndrome	induced abortion
196754	Complete legal termination of pregnancy with genital tract or pelvic infection	induced abortion
4296459	Legal termination of pregnancy with perforation of periurethral tissue	induced abortion
435871	Complete illegal termination of pregnancy with renal failure	induced abortion
436747	Legal termination of pregnancy without complication	induced abortion
439321	Incomplete illegal termination of pregnancy with metabolic disorder	induced abortion
439324	Incomplete illegal termination of pregnancy with genital tract or pelvic infection	induced abortion
439319	Complete illegal termination of pregnancy with damage to pelvic organs or tissues	induced abortion
4296872	Illegal termination of pregnancy with perforation of uterus	induced abortion
439323	Incomplete illegal termination of pregnancy with damage to pelvic organs or tissues	induced abortion
4324965	Illegal termination of pregnancy with septic embolism	induced abortion
439327	Complete legal termination of pregnancy with embolism	induced abortion
2101812	Anesthesia for induced abortion procedures	induced abortion
2110330	Induced abortion, by dilation and evacuation	induced abortion
4328084	Legal termination of pregnancy with fat embolism	induced abortion
4023781	Illegal termination of pregnancy with endometritis	induced abortion
43530907	Termination of pregnancy with complication	induced abortion
4045581	Legal termination of pregnancy with laceration of uterus	induced abortion
4074301	Insertion of prostaglandin abortifacient suppository	induced abortion
439325	Illegal termination of pregnancy, incomplete	induced abortion
4112315	Insertion of abortifacient suppository	induced abortion
43530933	Induced termination of pregnancy complicated by perforation of vagina	induced abortion
4180859	Illegal termination of pregnancy with laceration of bladder	induced abortion
4212941	Aspiration curettage of uterus for termination of pregnancy	induced abortion
439329	Incomplete legal termination of pregnancy with embolism	induced abortion
43530956	Induced termination of pregnancy complicated by perforation of periurethral tissue	induced abortion
4224143	Illegal termination of pregnancy with perforation of cervix	induced abortion
4243658	Legal termination of pregnancy with laceration of bladder	induced abortion
43531709	Retained products of conception following induced termination of pregnancy	induced abortion
4294829	Legal termination of pregnancy with endometritis	induced abortion
43531716	Induced termination of pregnancy complicated by postoperative shock	induced abortion
43530931	Induced termination of pregnancy complicated by perforation of cervix	induced abortion
43530934	Induced termination of pregnancy complicated by pulmonary embolism	induced abortion
439883	Legal termination of pregnancy complicated by genital-pelvic infection	induced abortion
43531710	Induced termination of pregnancy complicated by embolism	induced abortion
43530939	Induced termination of pregnancy complicated by sepsis	induced abortion
43530947	Induced termination of pregnancy complicated by tetanus	induced abortion
44784482	Complete legal abortion with complication	induced abortion
43530962	Induced termination of pregnancy complicated by cervix damage	induced abortion
44782485	Complete illegal abortion complicated by excessive hemorrhage	induced abortion
44784128	Induced termination of pregnancy under unsafe conditions	induced abortion
434096	Complete illegal termination of pregnancy with delayed or excessive hemorrhage	induced abortion
44784433	Complete legal abortion complicated by excessive hemorrhage	induced abortion
434705	Incomplete legal termination of pregnancy with damage to pelvic organs or tissues	induced abortion
45763590	Induced termination of pregnancy in first trimester	induced abortion
436228	Fetal death due to termination of pregnancy	induced abortion
442346	Legal termination of pregnancy complicated by embolism	induced abortion
439317	Complete illegal termination of pregnancy with shock	induced abortion
438487	Incomplete illegal termination of pregnancy with embolism	induced abortion
441915	Illegal termination of pregnancy without complication	induced abortion
443705	Illegal termination of pregnancy complicated by metabolic disorder	induced abortion
442596	Illegal termination of pregnancy complicated by shock	induced abortion
444048	Illegal termination of pregnancy complicated by damage to pelvic organs and/or tissues	induced abortion
2784560	Abortion of Products of Conception, Abortifacient, Via Natural or Artificial Opening	induced abortion
4051784	Illegal termination of pregnancy with perforation of bowel	induced abortion
2110333	Induced abortion, by 1 or more intra-amniotic injections (amniocentesis-injections), including hospital admission and visits, delivery of fetus and secundines; with hysterotomy (failed intra-amniotic injection)	induced abortion
4058932	Legal termination of pregnancy with postoperative shock	induced abortion
2721146	Induced abortion, 17 to 24 weeks	induced abortion
4066994	Illegal termination of pregnancy with laceration of bowel	induced abortion
4077275	Illegal termination of pregnancy with laceration of cervix	induced abortion
2110334	Induced abortion, by 1 or more vaginal suppositories (eg, prostaglandin) with or without cervical dilation (eg, laminaria), including hospital admission and visits, delivery of fetus and secundines	induced abortion
2784557	Abortion of Products of Conception, Percutaneous Endoscopic Approach	induced abortion
4081422	Elective termination of pregnancy	induced abortion
2784555	Abortion of Products of Conception, Open Approach	induced abortion
4150823	Self-induced termination of pregnancy	induced abortion
2784559	Abortion of Products of Conception, Laminaria, Via Natural or Artificial Opening	induced abortion
4185440	Illegal termination of pregnancy with air embolism	induced abortion
4188764	Legal termination of pregnancy with sepsis	induced abortion
4197681	Legal termination of pregnancy with salpingo-oophoritis	induced abortion
4025828	Illegal termination of pregnancy with laceration of periurethral tissue	induced abortion
4219608	Illegal termination of pregnancy with septic shock	induced abortion
4049453	Legal termination of pregnancy with parametritis	induced abortion
4225572	Legal termination of pregnancy with uremia	induced abortion
4271203	Legal termination of pregnancy with perforation of bladder	induced abortion
4103148	Illegal termination of pregnancy with perforation of vagina	induced abortion
4303980	Illegal termination of pregnancy with amniotic fluid embolism	induced abortion
43531566	Chronic kidney disease stage 2 due to type 2 diabetes mellitus	kidney disease
43020437	Malignant hypertensive chronic kidney disease stage 5	kidney disease
762033	Malignant hypertensive heart disease and chronic renal disease stage 3	kidney disease
44784639	Hypertensive heart AND chronic kidney disease stage 4	kidney disease
45771075	Chronic kidney disease stage 3 due to type 1 diabetes mellitus	kidney disease
443612	Chronic kidney disease stage 4	kidney disease
4220238	Multiple congenital cysts of kidney	kidney disease
43021854	Malignant hypertensive chronic kidney disease stage 2	kidney disease
45769901	Chronic kidney disease stage 2 due to type 1 diabetes mellitus	kidney disease
765535	Benign hypertensive heart disease and chronic renal disease stage 1	kidney disease
44784638	Hypertensive heart AND chronic kidney disease stage 5	kidney disease
45757445	Hypertension in chronic kidney disease stage 4 due to type 2 diabetes mellitus	kidney disease
44782689	Chronic kidney disease stage 4 due to hypertension	kidney disease
45763855	Chronic kidney disease stage 3B	kidney disease
4109637	Adult type polycystic kidney disease type 1	kidney disease
45757447	Hypertension in chronic kidney disease stage 2 due to type 2 diabetes mellitus	kidney disease
43531562	Chronic kidney disease stage 5 due to type 2 diabetes mellitus	kidney disease
4323988	Acquired polycystic kidney disease	kidney disease
43531577	Chronic kidney disease stage 4 due to type 2 diabetes mellitus	kidney disease
43020456	Malignant hypertensive chronic kidney disease stage 3	kidney disease
37017813	Chronic kidney disease stage 5 on dialysis	kidney disease
443601	Chronic kidney disease stage 2	kidney disease
45769903	Chronic kidney disease stage 5 due to type 1 diabetes mellitus	kidney disease
46270356	Chronic kidney disease stage 5 due to benign hypertension	kidney disease
765536	Benign hypertensive heart disease and chronic renal disease stage 4	kidney disease
4049283	Subacute glomerulonephritis	kidney disease
44782691	Chronic kidney disease stage 3 due to hypertension	kidney disease
45763854	Chronic kidney disease stage 3A	kidney disease
4109809	Adult type polycystic kidney disease type 2	kidney disease
44784640	Hypertensive heart AND chronic kidney disease stage 1	kidney disease
46270354	Chronic kidney disease stage 1 due to benign hypertension	kidney disease
46273636	Chronic kidney disease stage 3 due to benign hypertension	kidney disease
312358	Chronic glomerulonephritis	kidney disease
760850	Benign hypertensive heart disease and chronic renal disease stage 5	kidney disease
44782690	Chronic kidney disease stage 5 due to hypertension	kidney disease
44782692	Chronic kidney disease stage 2 due to hypertension	kidney disease
443597	Chronic kidney disease stage 3	kidney disease
37018761	Chronic kidney disease stage 5 with transplant	kidney disease
43020457	Malignant hypertensive chronic kidney disease stage 4	kidney disease
44782703	Chronic kidney disease stage 1 due to hypertension	kidney disease
45757446	Hypertension in chronic kidney disease stage 3 due to type 2 diabetes mellitus	kidney disease
46270355	Chronic kidney disease stage 2 due to benign hypertension	kidney disease
443611	Chronic kidney disease stage 5	kidney disease
762001	Benign hypertensive heart disease and chronic renal disease stage 3	kidney disease
762034	Malignant hypertensive heart disease and chronic renal disease stage 4	kidney disease
43021853	Malignant hypertensive chronic kidney disease stage 1	kidney disease
45757444	Hypertension in chronic kidney disease stage 5 due to type 2 diabetes mellitus	kidney disease
45769902	Chronic kidney disease stage 4 due to type 1 diabetes mellitus	kidney disease
46273514	Chronic kidney disease stage 4 due to benign hypertension	kidney disease
201675	Polycystic kidney disease, infantile type	kidney disease
43021836	Hypertensive heart AND chronic kidney disease stage 2	kidney disease
43531653	Chronic kidney disease stage 3 due to type 2 diabetes mellitus	kidney disease
198124	Kidney disease	kidney disease
4137220	Diabetic glomerulonephritis	kidney disease
762000	Benign hypertensive heart disease and chronic renal disease stage 2	kidney disease
43021835	Hypertensive heart AND chronic kidney disease stage 3	kidney disease
43531559	Chronic kidney disease stage 1 due to type 2 diabetes mellitus	kidney disease
46271022	Chronic kidney disease	kidney disease
37019193	Anemia co-occurrent and due to chronic kidney disease stage 3	kidney disease
45773576	Chronic kidney disease stage 1 due to type 1 diabetes mellitus	kidney disease
443614	Chronic kidney disease stage 1	kidney disease
4307237	Term birth of newborn triplets	livebirth
4097427	Premature birth of fraternal twins, both living	livebirth
4272248	Premature birth of newborn	livebirth
36713074	Single liveborn born in hospital by vaginal delivery	livebirth
40482735	Liveborn born in hospital	livebirth
4054968	Term birth of newborn	livebirth
36713465	Singleton liveborn born in hospital	livebirth
4243026	Term birth of identical twins, one living, one stillborn	livebirth
36713466	Singleton liveborn born outside hospital	livebirth
4101844	Twin birth	livebirth
4014456	Triplets - all live born	livebirth
45765500	Quadruplet birth	livebirth
4145125	Premature birth of newborn quadruplets	livebirth
4015421	Triplets - two live and one stillborn	livebirth
3174212	Premature 28 week quadruplet	livebirth
4193224	Term birth of newborn quadruplets	livebirth
4142021	Premature birth of identical twins, both living	livebirth
4014455	Twins - one still and one live born	livebirth
4163851	Multiple birth	livebirth
40483126	Liveborn born in hospital by cesarean section	livebirth
4066292	Term birth of multiple newborns	livebirth
4246654	Term birth of newborn female	livebirth
36713469	Multiple liveborn other than twins born outside hospital	livebirth
42535052	Twin live born in hospital by vaginal delivery	livebirth
45757166	Quadruplets, all live born	livebirth
4014295	Single live birth	livebirth
4014296	Twins - both live born	livebirth
4147043	Premature birth of fraternal twins, one living, one stillborn	livebirth
4336090	Term birth of newborn quintuplets	livebirth
42539210	Triplet liveborn in hospital by cesarean section	livebirth
45757165	Triplets, some live born	livebirth
45773428	Quadruplets, some live born	livebirth
4310910	Premature birth of identical twins, one living, one stillborn	livebirth
36713467	Singleton liveborn unspecified as to place of birth	livebirth
40483521	Single liveborn born in hospital by cesarean section	livebirth
42539267	Multiple liveborn in hospital by vaginal delivery	livebirth
4330570	Term birth of fraternal twins, one living, one stillborn	livebirth
45757167	Quintuplets, all live born	livebirth
4029786	Premature birth of newborn twins	livebirth
4094046	Triplet birth	livebirth
4107401	Premature birth of newborn triplets	livebirth
40483101	Twin liveborn born in hospital by cesarean section	livebirth
45765501	Quintuplet birth	livebirth
4052512	Term birth of newborn male	livebirth
4178275	Term birth of newborn twins	livebirth
40483084	Twin liveborn born in hospital	livebirth
45765502	Sextuplet birth	livebirth
4008884	Premature birth of newborn sextuplets	livebirth
4092289	Livebirth	livebirth
4199146	Term birth of newborn sextuplets	livebirth
36713468	Multiple liveborn other than twins born in hospital	livebirth
45757168	Quintuplets, some live born	livebirth
4082863	Premature birth of newborn quintuplets	livebirth
4172135	Premature birth of newborn male	livebirth
4227728	Term birth of fraternal twins, both living	livebirth
4241228	Premature birth of newborn female	livebirth
4049333	Term birth of identical twins, both living	livebirth
45757169	Sextuplets, some live born	livebirth
45772082	Sextuplets, all live born	livebirth
36717637	Twin liveborn born outside hospital	livebirth
4015422	Triplets - one live and two stillborn	livebirth
4069200	Premature birth of multiple newborns	livebirth
3479740	Pre-existing severe obesity in mother complicating pregnancy	maternal obesity
36716529	Fetal or neonatal effect of maternal obesity with adult body mass index equal to or greater than 40	maternal obesity
605055	Neonatal disorder due to maternal obesity with adult body mass index equal to or greater than 40	maternal obesity
36717570	Fetal or neonatal effect of maternal obesity with adult body mass index 30 or greater but less than 40	maternal obesity
3477651	Obesity in mother complicating childbirth	maternal obesity
45920062	Maternal Obesity Syndrome	maternal obesity
605057	Neonatal disorder due to maternal obesity with adult body mass index 30 or greater but less than 40	maternal obesity
605048	Fetal disorder due to maternal obesity	maternal obesity
3479727	Maternal obesity without hypertension	maternal obesity
605046	Neonatal disorder due to maternal obesity	maternal obesity
605056	Fetal disorder due to maternal obesity with adult body mass index 30 or greater but less than 40	maternal obesity
605054	Fetal disorder due to maternal obesity with adult body mass index equal to or greater than 40	maternal obesity
43529593	Including yourself, who in your family has had obesity? - Mother	maternal obesity
439893	Maternal obesity syndrome	maternal obesity
3308181	Foetal or neonatal effect of maternal obesity with adult body mass index equal to or greater than 40	maternal obesity
3251852	Foetal or neonatal effect or suspected effect of maternal obesity with adult body mass index 30 or greater but less than 40	maternal obesity
45757112	Obesity in mother complicating childbirth	maternal obesity
42872398	Maternal obesity complicating pregnancy, childbirth and the puerperium, antepartum	maternal obesity
3478160	Maternal obesity complicating pregnancy, childbirth and the puerperium, antepartum	maternal obesity
45765501	Quintuplet birth	multiple pregnancy
437931	Triplet pregnancy with antenatal problem	multiple pregnancy
40489798	Ultrasonography of multiple pregnancy for fetal nuchal translucency	multiple pregnancy
42538806	Sextuplets with all six stillborn	multiple pregnancy
4014457	Two female babies	multiple pregnancy
441919	Twin pregnancy	multiple pregnancy
3185356	Antepartum twin pregnancy with death of one fetus	multiple pregnancy
44807918	Ultrasonography of multiple pregnancy	multiple pregnancy
4015163	Triplets - three stillborn	multiple pregnancy
43020670	Continuing pregnancy after intrauterine death of one twin with intrauterine retention of dead twin	multiple pregnancy
4015422	Triplets - one live and two stillborn	multiple pregnancy
4227728	Term birth of fraternal twins, both living	multiple pregnancy
4060542	Multiple pregnancy with malpresentation	multiple pregnancy
4184594	Premature birth of stillborn twins	multiple pregnancy
442594	Quadruplet pregnancy	multiple pregnancy
4015421	Triplets - two live and one stillborn	multiple pregnancy
4118413	Fetal or neonatal effect of twin pregnancy	multiple pregnancy
45765502	Sextuplet birth	multiple pregnancy
432969	Multiple pregnancy	multiple pregnancy
4028339	Twin-to-twin blood transfer	multiple pregnancy
4178154	Multiple pregnancy with one fetal loss	multiple pregnancy
43021057	Monochorionic diamniotic twin pregnancy with dissimilar amniotic fluid volumes	multiple pregnancy
434097	Twin pregnancy with antenatal problem	multiple pregnancy
4059751	Multiple delivery, all spontaneous	multiple pregnancy
4064560	Delayed delivery second twin with antenatal problem	multiple pregnancy
4304316	Septuplet pregnancy	multiple pregnancy
43021054	Dichorionic diamniotic twin pregnancy	multiple pregnancy
45765500	Quadruplet birth	multiple pregnancy
4015272	Three male babies	multiple pregnancy
4070411	Fetal or neonatal effect of twin-to-twin transplacental transfusion	multiple pregnancy
444386	Interlocked twins	multiple pregnancy
4014298	Three female babies	multiple pregnancy
4063162	Multiple delivery, all by forceps and vacuum extractor	multiple pregnancy
4252738	Craniopagus	multiple pregnancy
21493908	US for multiple gestation pregnancy in first trimester	multiple pregnancy
3045823	Multiple pregnancy	multiple pregnancy
4063175	Multiple pregnancy with malpresentation with antenatal problem	multiple pregnancy
4135209	Combined pregnancy	multiple pregnancy
4169639	O/E - twin presentation	multiple pregnancy
432375	Triplet pregnancy	multiple pregnancy
441647	Continuing pregnancy after intrauterine death of twin fetus	multiple pregnancy
4014297	Two male babies	multiple pregnancy
4129709	Continuing pregnancy after abortion of sibling fetus	multiple pregnancy
4216512	Quintuplet pregnancy	multiple pregnancy
4226978	External fetal monitor surveillance during multiple pregnancy	multiple pregnancy
2211750	Ultrasound, pregnant uterus, real time with image documentation, fetal and maternal evaluation, after first trimester (> or = 14 weeks 0 days), transabdominal approach; each additional gestation (List separately in addition to code for primary procedure)	multiple pregnancy
4014459	Two male and one female babies	multiple pregnancy
4063158	Complications specific to multiple gestation	multiple pregnancy
4142021	Premature birth of identical twins, both living	multiple pregnancy
4157006	Ultrasound scan - multiple fetus	multiple pregnancy
21493911	US for multiple gestation pregnancy with fetal abnormality	multiple pregnancy
43021951	Monochorionic diamniotic twin pregnancy	multiple pregnancy
45772082	Sextuplets, all live born	multiple pregnancy
21493907	US for multiple gestation pregnancy limited	multiple pregnancy
43021055	Monochorionic twin pregnancy	multiple pregnancy
433826	Continuing pregnancy after abortion of one fetus or more	multiple pregnancy
4129021	Undiagnosed multiple pregnancy	multiple pregnancy
4014455	Twins - one still and one live born	multiple pregnancy
4171599	On examination - triplet presentation	multiple pregnancy
42872832	MRI of multiple pregnancy	multiple pregnancy
45757166	Quadruplets, all live born	multiple pregnancy
4064559	Delayed delivery second twin - delivered	multiple pregnancy
4014296	Twins - both live born	multiple pregnancy
4147043	Premature birth of fraternal twins, one living, one stillborn	multiple pregnancy
4344627	Multifetal pregnancy reduction	multiple pregnancy
43021056	Monochorionic diamniotic twin pregnancy with similar amniotic fluid volumes	multiple pregnancy
4185557	Sextuplet pregnancy	multiple pregnancy
4097427	Premature birth of fraternal twins, both living	multiple pregnancy
4243026	Term birth of identical twins, one living, one stillborn	multiple pregnancy
4101844	Twin birth	multiple pregnancy
43021952	Monochorionic monoamniotic twin pregnancy	multiple pregnancy
440466	Quadruplet pregnancy with antenatal problem	multiple pregnancy
432373	Continuing pregnancy after intrauterine death of one or more fetuses	multiple pregnancy
3030180	Alpha-1-Fetoprotein [Multiple of the median] adjusted for multiple gestations in Serum or Plasma	multiple pregnancy
4014456	Triplets - all live born	multiple pregnancy
4094046	Triplet birth	multiple pregnancy
37017322	Dizygotic twin pregnancy	multiple pregnancy
4118411	Fetal or neonatal effect of multiple pregnancy	multiple pregnancy
21493910	US for multiple gestation pregnancy in second or third trimester	multiple pregnancy
4014458	One male and one female baby	multiple pregnancy
4146866	O/E - multiple presentation	multiple pregnancy
4306288	Term birth of fraternal twins, both stillborn	multiple pregnancy
4015273	One male and two female babies	multiple pregnancy
4063163	Multiple delivery, all by cesarean section	multiple pregnancy
4163851	Multiple birth	multiple pregnancy
46271081	Fetoscopic laser photocoagulation of placental vessel for twin to twin transfusion syndrome	multiple pregnancy
4196733	Fraternal twin	multiple pregnancy
40492794	Ultrasonography of multiple pregnancy for fetal anomaly	multiple pregnancy
438481	Quadruplet pregnancy - delivered	multiple pregnancy
4129025	Vanishing twin syndrome	multiple pregnancy
37017323	Monozygotic twin pregnancy	multiple pregnancy
40483581	Combined tubal and intrauterine pregnancy	multiple pregnancy
42535052	Twin live born in hospital by vaginal delivery	multiple pregnancy
44783183	Combined intrauterine and ovarian pregnancy	multiple pregnancy
44807919	Doppler ultrasonography of multiple pregnancy	multiple pregnancy
45757730	Quadruplet pregnancy with loss of one or more fetuses	multiple pregnancy
435018	Twin pregnancy - delivered	multiple pregnancy
435357	Conjoined twins	multiple pregnancy
4028643	Undiagnosed twin	multiple pregnancy
4118398	Fetal or neonatal effect of triplet pregnancy	multiple pregnancy
4193698	Identical twin	multiple pregnancy
4203001	Term birth of stillborn twins	multiple pregnancy
4222915	Premature birth of fraternal twins, both stillborn	multiple pregnancy
4242724	Premature birth of identical twins, both stillborn	multiple pregnancy
21493909	US transabdominal and transvaginal for multiple gestation pregnancy in first trimester	multiple pregnancy
42538805	Quintuplets with all five stillborn	multiple pregnancy
442082	Multiple pregnancy with malpresentation - delivered	multiple pregnancy
4015162	Twins - both stillborn	multiple pregnancy
4049333	Term birth of identical twins, both living	multiple pregnancy
4143537	Endoscopic serial drainage of amniotic fluid for twin-twin transfusion syndrome	multiple pregnancy
4310910	Premature birth of identical twins, one living, one stillborn	multiple pregnancy
42539377	Quadruplets with all four stillborn	multiple pregnancy
72700	Locked twins with antenatal problem	multiple pregnancy
2110337	Multifetal pregnancy reduction(s) (MPR)	multiple pregnancy
4192641	Term birth of identical twins, both stillborn	multiple pregnancy
4330570	Term birth of fraternal twins, one living, one stillborn	multiple pregnancy
45757167	Quintuplets, all live born	multiple pregnancy
45757769	Continuing triplet pregnancy after spontaneous abortion of one or more fetuses	multiple pregnancy
75015	Multiple gestation with one OR more fetal malpresentations	multiple pregnancy
440462	Triplet pregnancy - delivered	multiple pregnancy
442422	Locked twins - delivered	multiple pregnancy
4171317	Lifelong obesity	obesity
4177337	Hypogonadal obesity	obesity
37018860	Severe obesity	obesity
4212443	Obesity by adipocyte growth pattern	obesity
37204815	Obesity due to SIM1 deficiency	obesity
36717199	Obesity, colitis, hypothyroidism, cardiac hypertrophy, developmental delay syndrome	obesity
40481140	Childhood obesity	obesity
35622038	Intellectual disability, obesity, brain malformation, facial dysmorphism syndrome	obesity
37206117	Obesity due to leptin receptor gene deficiency	obesity
37208175	Lower body obesity	obesity
37397209	Obesity due to melanocortin 4 receptor deficiency	obesity
36717154	Hydrocephalus with obesity and hypogonadism syndrome	obesity
4097929	Constitutional obesity	obesity
37311904	Obesity in adolescence	obesity
4217557	Simple obesity	obesity
36714548	Wilson Turner syndrome	obesity
4029276	Generalized obesity	obesity
37310480	Hypertrophy of fat pad of right knee	obesity
4005991	Hyperinsulinar obesity	obesity
438731	Localized adiposity	obesity
4163032	Hyperplastic-hypertrophic obesity	obesity
4079899	Android obesity	obesity
4203289	Hypothyroid obesity	obesity
4220527	Hypothalamic obesity	obesity
4235799	Buffalo obesity	obesity
434005	Morbid obesity	obesity
36713437	Choroideremia with deafness and obesity syndrome	obesity
4270189	Alstrom syndrome	obesity
36714072	Syndromic X-linked intellectual disability type 7	obesity
37204685	Obesity due to CEP19 deficiency	obesity
433736	Obesity	obesity
4160821	Familial obesity	obesity
4211019	Steatopygia	obesity
42539192	Severe obesity complicating pregnancy	obesity
4087487	Central obesity	obesity
4171147	Hypertrophic obesity	obesity
4100857	Extreme obesity with alveolar hypoventilation	obesity
4183240	Obesity of endocrine origin	obesity
4189665	Obesity by fat distribution pattern	obesity
4097996	Drug-induced obesity	obesity
4215969	Obesity by contributing factors	obesity
4271317	Adiposogenital dystrophy	obesity
36674490	Intellectual disability, obesity, prognathism, eye and skin anomalies syndrome	obesity
36678790	Colobomatous microphthalmia, obesity, hypogenitalism, intellectual disability syndrome	obesity
4182506	Endogenous obesity	obesity
37395980	MORM syndrome	obesity
45757112	Obesity in mother complicating childbirth	obesity
36674827	Prader-Willi-like syndrome	obesity
37204691	Severe early-onset obesity insulin resistance syndrome due to SH2B1 deficiency	obesity
37310479	Hypertrophy of fat pad of left knee	obesity
4185912	Hyperplastic obesity	obesity
36716555	Obesity caused by energy imbalance	obesity
4029900	Gynecoid obesity	obesity
4216214	Mauriac's syndrome	obesity
380500	Hypertrophy of fat pad of knee	obesity
36676689	Rapid-onset childhood obesity, hypothalamic dysfunction, hypoventilation, autonomic dysregulation syndrome	obesity
36716144	MEHMO syndrome	obesity
4171972	Adult-onset obesity	obesity
36716151	Obesity due to prohormone convertase I deficiency	obesity
37110069	MOMO syndrome	obesity
36674893	Intellectual disability, seizures, macrocephaly, obesity syndrome	obesity
4029277	Fat pad syndrome	obesity
42872398	Maternal obesity complicating pregnancy, childbirth and the puerperium, antepartum	obesity
45771307	Proopiomelanocortin deficiency syndrome	obesity
4093860	Peripheral obesity	obesity
43020489	Psychosocial problems related to multiparity	parity
4060248	Antenatal care: primiparous, older than 30 years	parity
4146605	Parity, function	parity
4167662	Para 2	parity
4167088	Grand multipara in labor	parity
439656	Antenatal care: grand multiparity	parity
4182453	Parity of cervical os - finding	parity
4172590	Para 3	parity
4060243	Antenatal care: elderly primiparous	parity
4060101	Antenatal care: primiparous, under 17 years	parity
4041279	Parity finding	parity
4173934	Para 4	parity
3016572	[#] Parity	parity
4097847	Para 6	parity
4102166	Multiparous	parity
434110	Grand multiparity - delivered	parity
4061433	Antenatal care: multiparous, older than 35 years	parity
4304372	Parity nine	parity
437937	Grand multipara	parity
4012561	Nulliparous	parity
4264419	Parity	parity
442441	Grand multiparity with antenatal problem	parity
4132155	Para 7	parity
4030380	Para 5	parity
4088917	Parity of cervical os	parity
4275654	Parity eight	parity
443269	Elderly primiparous with labor	parity
4044074	Parity ten or more	parity
197625	Third stage hemorrhage	postpartum hemorrhage
44825625	Delayed and secondary postpartum hemorrhage	postpartum hemorrhage
44833773	Postpartum hemorrhage	postpartum hemorrhage
44827981	Delayed and secondary postpartum hemorrhage, delivered, with mention of postpartum complication	postpartum hemorrhage
37311704	Third stage hemorrhage due to retention of placenta	postpartum hemorrhage
4006327	Postpartum afibrinogenemia with hemorrhage	postpartum hemorrhage
37394499	Minor postpartum haemorrhage	postpartum hemorrhage
443929	Postpartum hemorrhage	postpartum hemorrhage
606891	Postpartum hemorrhage with retained placenta	postpartum hemorrhage
4065618	Secondary postpartum hemorrhage - delivered with postnatal problem	postpartum hemorrhage
44836121	Other immediate postpartum hemorrhage	postpartum hemorrhage
45597026	Delayed and secondary postpartum haemorrhage	postpartum hemorrhage
46274097	Compression suturing of uterus for atonic postpartum hemorrhage	postpartum hemorrhage
194109	Delayed AND/OR secondary postpartum hemorrhage	postpartum hemorrhage
37110289	Postpartum hemorrhage co-occurrent and due to uterine rupture following obstructed labor	postpartum hemorrhage
44829156	Third-stage postpartum hemorrhage, delivered, with mention of postpartum complication	postpartum hemorrhage
4127264	Surgical control of postpartum hemorrhage	postpartum hemorrhage
44836122	Other immediate postpartum hemorrhage, delivered, with mention of postpartum complication	postpartum hemorrhage
4266066	Postpartum fibrinolysis with hemorrhage	postpartum hemorrhage
37394500	Major postpartum haemorrhage	postpartum hemorrhage
35210340	Other immediate postpartum hemorrhage	postpartum hemorrhage
4169003	Pack to control postpartum hemorrhage	postpartum hemorrhage
37108740	Postpartum hemorrhage due to total placenta previa	postpartum hemorrhage
196488	Atonic postpartum hemorrhage	postpartum hemorrhage
35210341	Delayed and secondary postpartum hemorrhage	postpartum hemorrhage
45558331	Other immediate postpartum haemorrhage	postpartum hemorrhage
4169890	Postpartum coagulation defect with hemorrhage	postpartum hemorrhage
4086393	Premature delivery	preterm birth
4171115	Low birth weight infant	preterm birth
4149449	Baby premature 24-26 weeks	preterm birth
4195545	Disorder relating to short gestation AND/OR low birthweight	preterm birth
4310910	Premature birth of identical twins, one living, one stillborn	preterm birth
4151169	Baby birth weight less than 751gm	preterm birth
4229581	Preterm infant status: 24-37 weeks gestation	preterm birth
37079065	Spontaneous preterm delivery (<37 weeks)	preterm birth
4148097	Fetal or neonatal effect of abruptio placentae	preterm birth
46271814	Baby premature 32-36 weeks	preterm birth
2514571	Subsequent intensive care, per day, for the evaluation and management of the recovering low birth weight infant (present body weight of 1500-2500 grams)	preterm birth
37110284	Preterm delivery following Cesarean section	preterm birth
4300979	Stillbirth of premature male (1000-2499 gms.)	preterm birth
4272248	Premature birth of newborn	preterm birth
440847	Neonatal jaundice associated with preterm delivery	preterm birth
4149451	Baby premature 36 weeks	preterm birth
4175637	Premature pregnancy delivered	preterm birth
72726	Light-for-dates with signs of fetal malnutrition	preterm birth
4103876	Stillbirth of premature female (1000-2499 gms.)	preterm birth
2514572	Subsequent intensive care, per day, for the evaluation and management of the recovering infant (present body weight of 2501-5000 grams)	preterm birth
4008884	Premature birth of newborn sextuplets	preterm birth
2721457	Home management of preterm premature rupture of membranes (pprom), including administrative services, professional pharmacy services, care coordination, and all necessary supplies or equipment (drugs and nursing visits coded separately), per diem (do n...	preterm birth
4142021	Premature birth of identical twins, both living	preterm birth
42740403	Subsequent intensive care, per day, for the evaluation and management of the recovering low birth weight infant (present body weight of 1500-2500 g)	preterm birth
36712702	Preterm labor with preterm delivery	preterm birth
4014299	Baby premature 36-38 weeks	preterm birth
4014461	Baby birth weight equal to 50 percent to 74 percent (3450-3749g)	preterm birth
44784550	Preterm spontaneous labor with preterm delivery	preterm birth
45770893	Preterm premature rupture of membranes with onset of labor within 24 hours of rupture	preterm birth
36675035	Prematurity of infant	preterm birth
44793462	Preterm infant status	preterm birth
432452	Anemia of prematurity	preterm birth
4107401	Premature birth of newborn triplets	preterm birth
4145125	Premature birth of newborn quadruplets	preterm birth
3174212	Premature 28 week quadruplet	preterm birth
4118056	Fetal or neonatal effect of maternal premature rupture of membrane	preterm birth
4149457	Baby premature 26-28 weeks	preterm birth
4069200	Premature birth of multiple newborns	preterm birth
4147874	Premature infant 28-37 weeks	preterm birth
4172135	Premature birth of newborn male	preterm birth
45757175	Preterm labor in second trimester with preterm delivery in second trimester	preterm birth
37110283	Preterm delivery following induction of labor	preterm birth
4058403	Premature separation of placenta with coagulation defect	preterm birth
2514570	Subsequent intensive care, per day, for the evaluation and management of the recovering very low birth weight infant (present body weight less than 1500 grams)	preterm birth
4147043	Premature birth of fraternal twins, one living, one stillborn	preterm birth
439128	Extreme prematurity of infant	preterm birth
45757176	Preterm labor in third trimester with preterm delivery in third trimester	preterm birth
4029786	Premature birth of newborn twins	preterm birth
46271955	Baby premature 28-32 weeks	preterm birth
4149523	Very preterm maturity of infant	preterm birth
4082863	Premature birth of newborn quintuplets	preterm birth
4241228	Premature birth of newborn female	preterm birth
45757148	Preterm premature rupture of membranes with onset of labor later than 24 hours after rupture	preterm birth
4097427	Premature birth of fraternal twins, both living	preterm birth
4061424	Antenatal care: primigravida	primigravida
45757181	Supervision of high risk pregnancy for primigravida age 15 years or younger done	primigravida
36684864	Normal pregnancy in primigravida	primigravida
442442	Elderly primigravida with antenatal problem	primigravida
3173485	Normal first pregnancy	primigravida
440794	Elderly primigravida - delivered	primigravida
3192256	Antepartum elder primigravida	primigravida
45765734	Supervision of high risk pregnancy for primigravida age 15 years or younger	primigravida
4133029	Primigravida	primigravida
441085	Elderly primigravida	primigravida
36713461	Antenatal care of elderly primigravida	primigravida
40483126	Liveborn born in hospital by cesarean section	singleton pregnancy
2793351	Ultrasonography of Third Trimester, Single Fetus	singleton pregnancy
4034087	Single pregnancy	singleton pregnancy
40483521	Single liveborn born in hospital by cesarean section	singleton pregnancy
4014454	Single stillbirth	singleton pregnancy
2793349	Ultrasonography of Second Trimester, Single Fetus	singleton pregnancy
4014295	Single live birth	singleton pregnancy
764104	Cigarette smoker (1-4 cigarettes/day)	smoking
4047454	Cigar consumption	smoking
4052948	Keeps trying to stop smoking	smoking
4216476	Smoking free weeks	smoking
4058136	Very heavy cigarette smoker (40+ cigs/day)	smoking
4044778	Chain smoker	smoking
4041508	Cigarette consumption	smoking
4144273	Trivial cigarette smoker (less than one cigarette/day)	smoking
4206526	Smoking cessation behavior	smoking
4041509	Pipe tobacco consumption	smoking
4044775	Occasional cigarette smoker	smoking
4042037	Light cigarette smoker	smoking
4209585	Moderate smoker (20 or less per day)	smoking
4052029	Light cigarette smoker (1-9 cigs/day)	smoking
4052030	Moderate cigarette smoker (10-19 cigs/day)	smoking
4044776	Moderate cigarette smoker	smoking
42709996	Smokes tobacco daily	smoking
4144271	Tobacco smoking consumption	smoking
4041511	Heavy cigarette smoker	smoking
4052947	Heavy cigarette smoker (20-39 cigs/day)	smoking
37395605	Occasional tobacco smoker	smoking
4052466	Date ceased smoking	smoking
4269183	Cigarette pack-years	smoking
4209006	Heavy smoker (over 20 per day)	smoking
4036083	Total time smoked	smoking
4044777	Very heavy cigarette smoker	smoking
4046886	Smoking reduced	smoking
762498	Light tobacco smoker	smoking
36684331	Number of calculated smoking pack years	smoking
764103	Cigarette smoker (5-9 cigarettes/day)	smoking
762499	Heavy tobacco smoker	smoking
436748	Incomplete inevitable miscarriage complicated by embolism	spontaneous abortion
4006806	Miscarriage with uremia	spontaneous abortion
438211	Incomplete inevitable miscarriage complicated by delayed or excessive hemorrhage	spontaneous abortion
4041728	Miscarriage with laceration of bowel	spontaneous abortion
4238207	Listeria miscarriage	spontaneous abortion
441632	Complete miscarriage with embolism	spontaneous abortion
439688	Incomplete miscarriage with renal failure	spontaneous abortion
4149423	Miscarriage with endometritis	spontaneous abortion
4310654	Miscarriage with perforation of bladder	spontaneous abortion
4219469	Miscarriage with pulmonary embolism	spontaneous abortion
2110325	Treatment of incomplete abortion, any trimester, completed surgically	spontaneous abortion
4195406	Miscarriage with salpingitis	spontaneous abortion
192678	Miscarriage complicated by damage to pelvic organs and/or tissues	spontaneous abortion
46274066	Cardiac arrest due to incomplete miscarriage	spontaneous abortion
4170457	Miscarriage with heavy bleeding	spontaneous abortion
40318617	Incomplete miscarriage	spontaneous abortion
2101811	Anesthesia for incomplete or missed abortion procedures	spontaneous abortion
4244408	Inevitable miscarriage	spontaneous abortion
441921	Complete inevitable miscarriage complicated by genital tract and pelvic infection	spontaneous abortion
2110326	Treatment of missed abortion, completed surgically; first trimester	spontaneous abortion
4269081	Surgical treatment of miscarriage of any trimester	spontaneous abortion
4217670	Miscarriage with oliguria	spontaneous abortion
46269813	Urinary tract infection due to incomplete miscarriage	spontaneous abortion
434413	Incomplete miscarriage with complication	spontaneous abortion
4209126	Miscarriage with blood-clot embolism	spontaneous abortion
196746	Miscarriage complicated by shock	spontaneous abortion
46269746	Female genital tract infection due to complete miscarriage	spontaneous abortion
4200070	Miscarriage with perforation of periurethral tissue	spontaneous abortion
193820	Miscarriage complicated by renal failure	spontaneous abortion
195317	Incomplete miscarriage with genital tract or pelvic infection	spontaneous abortion
2110327	Treatment of missed abortion, completed surgically; second trimester	spontaneous abortion
4074867	Dilation of cervix uteri and curettage of uterus for removal of missed miscarriage	spontaneous abortion
45757198	Sepsis due to incomplete miscarriage	spontaneous abortion
434094	Miscarriage with complication	spontaneous abortion
4146774	Complete inevitable miscarriage without complication	spontaneous abortion
4278107	Miscarriage with fat embolism	spontaneous abortion
4047775	Miscarriage with cerebral anoxia	spontaneous abortion
4313166	Miscarriage with pelvic peritonitis	spontaneous abortion
4031837	Miscarriage with perforation of broad ligament	spontaneous abortion
4221853	Miscarriage with parametritis	spontaneous abortion
4261327	Miscarriage with laceration of periurethral tissue	spontaneous abortion
435318	Complete miscarriage with genital tract or pelvic infection	spontaneous abortion
4051244	Miscarriage due to Leptospira	spontaneous abortion
441631	Incomplete miscarriage with shock	spontaneous abortion
4049891	Miscarriage with perforation of uterus	spontaneous abortion
4244261	Miscarriage with septic embolism	spontaneous abortion
40482050	Chemical pregnancy	spontaneous abortion
432682	Complete miscarriage with delayed or excessive hemorrhage	spontaneous abortion
437618	Incomplete inevitable miscarriage complicated by genital tract and pelvic infection	spontaneous abortion
4175137	Miscarriage with cardiac arrest and/or cardiac failure	spontaneous abortion
4064536	Miscarriage with afibrinogenemia	spontaneous abortion
4224597	Miscarriage with acute necrosis of liver	spontaneous abortion
437045	Incomplete miscarriage with embolism	spontaneous abortion
437920	Miscarriage complicated by genital-pelvic infection	spontaneous abortion
4003276	Miscarriage with amniotic fluid embolism	spontaneous abortion
4170121	Retained products after miscarriage	spontaneous abortion
4179796	Miscarriage with defibrination syndrome	spontaneous abortion
194704	Miscarriage complicated by embolism	spontaneous abortion
435000	Complete miscarriage with metabolic disorder	spontaneous abortion
436742	Complete miscarriage with renal failure	spontaneous abortion
4168445	Miscarriage with postoperative shock	spontaneous abortion
4311698	Miscarriage with laceration of vagina	spontaneous abortion
4323612	Miscarriage due to Brucella abortus	spontaneous abortion
4146772	Inevitable miscarriage complete	spontaneous abortion
4146775	Incomplete inevitable miscarriage without complication	spontaneous abortion
441348	Miscarriage complicated by metabolic disorder	spontaneous abortion
4114280	Readmission for retained products of conception, spontaneous abortion	spontaneous abortion
4130670	Miscarriage with laceration of cervix	spontaneous abortion
4224646	Miscarriage in second trimester	spontaneous abortion
4274315	Miscarriage with electrolyte imbalance	spontaneous abortion
4309780	Miscarriage with laceration of broad ligament	spontaneous abortion
436176	Miscarriage without complication	spontaneous abortion
4085627	Miscarriage with septic shock	spontaneous abortion
4302162	Miscarriage with laceration of uterus	spontaneous abortion
4078393	Miscarriage in first trimester	spontaneous abortion
4087135	Surgical treatment of missed miscarriage of first trimester	spontaneous abortion
4247270	Miscarriage with air embolism	spontaneous abortion
42535215	Incomplete spontaneous abortion due to hemorrhage	spontaneous abortion
42537769	Disorder of vein following miscarriage	spontaneous abortion
432689	Incomplete miscarriage with metabolic disorder	spontaneous abortion
438805	Complete miscarriage with shock	spontaneous abortion
4001856	Miscarriage with renal tubular necrosis	spontaneous abortion
4194113	Miscarriage with laceration of bladder	spontaneous abortion
4285746	Miscarriage with sepsis	spontaneous abortion
4216342	Miscarriage with perforation of bowel	spontaneous abortion
441629	Complete inevitable miscarriage complicated by embolism	spontaneous abortion
4067106	Miscarriage	spontaneous abortion
4189350	Miscarriage with salpingo-oophoritis	spontaneous abortion
440460	Incomplete miscarriage with delayed or excessive hemorrhage	spontaneous abortion
4253804	Miscarriage with perforation of cervix	spontaneous abortion
437933	Incomplete miscarriage with damage to pelvic organs or tissues	spontaneous abortion
4202200	Surgical treatment of missed miscarriage of second trimester	spontaneous abortion
441910	Complete miscarriage with damage to pelvic organs or tissues	spontaneous abortion
4180568	Miscarriage with intravascular hemolysis	spontaneous abortion
40318618	Complete miscarriage	spontaneous abortion
439085	Complete inevitable miscarriage complicated by delayed or excessive hemorrhage	spontaneous abortion
42537759	Delayed hemorrhage due to and following miscarriage	spontaneous abortion
4146773	Inevitable miscarriage incomplete	spontaneous abortion
4339107	Miscarriage with perforation of vagina	spontaneous abortion
45876808	Miscarriage	spontaneous abortion
4033096	Miscarriage with urinary tract infection	spontaneous abortion
4211863	Miscarriage with acute renal failure	spontaneous abortion
46269812	Cardiac arrest due to miscarriage	spontaneous abortion
76482	Missed miscarriage	spontaneous abortion
4242724	Premature birth of identical twins, both stillborn	stillbirth
42538805	Quintuplets with all five stillborn	stillbirth
4261819	Stillbirth of immature male (500-999 gms.)	stillbirth
4028787	Macerated stillbirth	stillbirth
4015162	Twins - both stillborn	stillbirth
4301269	Stillbirth of mature male (2500 gms. or more)	stillbirth
42539377	Quadruplets with all four stillborn	stillbirth
4015163	Triplets - three stillborn	stillbirth
4217655	Stillbirth of immature fetus, sex undetermined (500-999 gms.)	stillbirth
4222915	Premature birth of fraternal twins, both stillborn	stillbirth
4014454	Single stillbirth	stillbirth
4034159	Fresh stillbirth	stillbirth
4321563	Stillbirth of mature female (2500 gms. or more)	stillbirth
4192641	Term birth of identical twins, both stillborn	stillbirth
4063309	Intrauterine death with antenatal problem	stillbirth
4060687	Intrauterine death - delivered	stillbirth
4306288	Term birth of fraternal twins, both stillborn	stillbirth
42538806	Sextuplets with all six stillborn	stillbirth
4184594	Premature birth of stillborn twins	stillbirth
4203001	Term birth of stillborn twins	stillbirth
4287409	Stillbirth of immature female (500-999 gms.)	stillbirth
37017027	Antepartum stillbirth	stillbirth
4103876	Stillbirth of premature female (1000-2499 gms.)	stillbirth
4300979	Stillbirth of premature male (1000-2499 gms.)	stillbirth
45773593	Intrapartum stillbirth	stillbirth
443463	Stillbirth - unknown if fetal death intrapartum or prior to labor	stillbirth
35610540	Harmful use of opioid	substance abuse
4275756	Dependent drug abuse	substance abuse
35610542	Harmful use of barbiturate	substance abuse
35610544	Harmful use of synthetic cannabinoid	substance abuse
36676297	Harmful use of anxiolytic	substance abuse
42535585	Catha edulis abuse	substance abuse
43020430	Intravenous cocaine abuse	substance abuse
4103419	Nondependent cannabis abuse	substance abuse
439313	Nondependent antidepressant type drug abuse in remission	substance abuse
4143110	Episodic drug abuse	substance abuse
35610536	Harmful use of cocaine	substance abuse
4146716	Nondependent amphetamine or other psychostimulant abuse	substance abuse
432303	Cocaine abuse	substance abuse
4321741	Drug habituation	substance abuse
35610541	Harmful use of sedative	substance abuse
35610526	Harmful use of drugs to lose weight	substance abuse
35610530	Harmful use of steroids	substance abuse
35610543	Harmful use of stimulant	substance abuse
36676296	Harmful use of hypnotic	substance abuse
40479573	Stimulant abuse	substance abuse
37110457	Harmful use of dissociative drug	substance abuse
43020431	Episodic phencyclidine abuse	substance abuse
44782685	Continuous sedative abuse	substance abuse
37205764	Harmful pattern of use of amphetamine and amphetamine derivative	substance abuse
44782731	Intravenous nondependent opioid abuse	substance abuse
433753	Alcohol abuse	substance abuse
434627	Nondependent antidepressant type drug abuse, continuous	substance abuse
40482898	Polysubstance abuse	substance abuse
442601	Sedative abuse	substance abuse
762382	Nondependent amphetamine abuse	substance abuse
432878	Amphetamine abuse	substance abuse
3190002	Acetaminphen abuse	substance abuse
4099935	Nondependent opioid abuse	substance abuse
434328	Nondependent cannabis abuse, episodic	substance abuse
4145220	Drug abuse, continuous	substance abuse
4150794	Nondependent hallucinogen abuse	substance abuse
440381	Nondependent hallucinogen abuse, continuous	substance abuse
4212339	Nondependent amphetamine or psychostimulant abuse in remission	substance abuse
434917	Nondependent antidepressant type drug abuse, episodic	substance abuse
35610527	Harmful use of herbal medicine	substance abuse
4099933	Nondependent hypnotic or anxiolytic abuse in remission	substance abuse
35610535	Harmful use of khat	substance abuse
35610538	Harmful use of inhalant	substance abuse
4100526	Nondependent amphetamine or psychostimulant abuse, episodic	substance abuse
35610539	Harmful use of methanol	substance abuse
37110441	Harmful pattern of use of caffeine	substance abuse
35610524	Harmful use of antidepressant drug	substance abuse
42538729	Abuse of synthetic cathinone	substance abuse
44789542	Episodic nondependent crack cocaine abuse	substance abuse
44782433	Chronic abuse of laxatives	substance abuse
35610528	Harmful use of laxatives	substance abuse
35610533	Harmful use of amphetamine	substance abuse
4333674	Abuse of nonpsychotropic analgesic drugs	substance abuse
435534	Nondependent alcohol abuse, continuous	substance abuse
434016	Nondependent opioid abuse, continuous	substance abuse
436098	Nondependent cocaine abuse in remission	substance abuse
44813498	Nondependent antidepressant type drug abuse	substance abuse
434327	Cannabis abuse	substance abuse
436088	Nondependent opioid abuse in remission	substance abuse
437245	Hallucinogen abuse	substance abuse
434019	Nondependent cannabis abuse, continuous	substance abuse
436089	Nondependent cocaine abuse, episodic	substance abuse
4103424	Nondependent amphetamine or psychostimulant abuse, continuous	substance abuse
35610509	Harmful use of antacids	substance abuse
438130	Opioid abuse	substance abuse
435231	Nondependent cannabis abuse in remission	substance abuse
438732	Nondependent hallucinogen abuse, episodic	substance abuse
439796	Nondependent cocaine abuse, continuous	substance abuse
438126	Amphetamine abuse, continuous	substance abuse
436097	Nondependent mixed drug abuse, continuous	substance abuse
440694	Nondependent mixed drug abuse, episodic	substance abuse
441272	Nondependent hallucinogen abuse in remission	substance abuse
436371	Barbiturate abuse	substance abuse
4091715	Abuse of herbal medicine	substance abuse
4121343	Methanol abuse	substance abuse
440685	Nondependent alcohol abuse, episodic	substance abuse
436954	Drug abuse	substance abuse
4141032	Continuous phencyclidine abuse	substance abuse
35610545	Harmful use of synthetic cathinone	substance abuse
4150795	Nondependent hypnotic or anxiolytic abuse	substance abuse
[truncated: 3,476 more rows]
