# Supplementary material for: Pregnancy Outcomes among Pregnant Persons after COVID-19 Vaccination: Assessing Vaccine Safety in Retrospective Cohort Analysis of U.S. National COVID Cohort Collaborative (N3C)
Source: Vaccines (Basel). 2024 Mar 11;12(3):289. doi: 10.3390/vaccines12030289 (PMC10975285; doi:10.3390/vaccines12030289)
Supplement: Supplementary file 1 [file vaccines-12-00289-s001.zip › Table S2. Covariate and outcome definitions.xlsx]

## Sheet: Sheet1
Variable	Data Type	Definition
person_id	integer	OMOP person-level identifier in the LDS data.
episode_number	integer	Indicates the nth pregnancy episode that appears in a pregnant person's record.
data_partner_id	integer	Site data originated from.
year_of_birth	integer	Patient's year of birth.
month_of_birth	integer	Patient's month of birth.
race_concept_name	string	Patient's race.
ethnicity_concept_name	string	Patient's ethnicity.
location_id	string	Unique location identifier for obtaining patient's location (city, state, and zip code).
HIP_flag	integer	Value of 1 indicates if pregnancy episode was identifed by HIP.
PPS_flag	integer	Value of 1 indicates if pregnancy episode was identifed by PPS.
HIP_outcome_category	string	Pregnancy outcome category inferred by HIP. Pregnancy outcome categories are "live birth", "stillbirth", "spontaneous abortion", "ectopic pregnancy", "delivery record only", and "missing outcome".
HIP_start_date	date	Pregnancy episode start date inferred by HIP.
HIP_end_date	date	Pregnancy episode end date inferred by HIP.
PPS_outcome_category	string	Pregnancy outcome category inferred by PPS. Pregnancy outcome categories are "live birth", "stillbirth", "spontaneous abortion", "ectopic pregnancy", "delivery record only", and "missing outcome".
PPS_start_date	date	Pregnancy episode start date inferred by PPS.
PPS_end_date	date	Pregnancy episode end date inferred by PPS.
recorded_episode_start	date	First date of the recorded pregnancy episode.
recorded_episode_end	date	Last date of the recorded pregnancy episode.
recorded_episode_length	float	Episode length in months by taking the difference between recorded_episode_end and recorded_episode_start.
date_of_birth	date	Birth date of patient using year_of_birth, month_of_birth, and the value of 1 as day of birth.
GW_flag	integer	Value of 1 indicates if a GW concept occurs during a pregnancy episode.
GR3m_flag	integer	Value of 1 indicates if a GR3m concept occurs during a pregnancy episode.
inferred_episode_start	date	Inferred pregnancy episode start date using ESD algorithm.
precision_days	integer	Precision in days of inferred pregnancy episode start date using ESD algorithm.
precision_category	string	Precision category using precision_days. The precision categories are "week", "week_poor-support", "two-week", "three-week", "month", "two-month", "three-month", and "non-specific".
outcome_match	integer	Value of 1 if PPS_outcome_category and HIP_outcome_category match AND PPS_end_date and HIP_end_date are within 14 days of each other for pregnancy outcomes only. For "Missing outcome", a value of 1 is given if PPS_outcome_category and HIP_outcome_category match.
final_outcome_category	string	If PPS_outcome_category and HIP_outcome_category do not match, take the outcome category that occurs later as the final outcome category. If PPS_outcome_category is "Missing outcome" and HIP_outcome_category is not "Missing outcome", then take the HIP_outcome_category as the final outcome category. Otherwise, take the matching outcome category as the final outcome category.
inferred_episode_end	date	The inferred pregnancy episode end date corresponding with the final_outcome_category.
gestational_age_days_calculated	integer	Gestational age in days taking the difference between inferred_episode_end and inferred_episode_start.
term_duration_flag	integer	Value of 1 if the final_outcome_category occurred during the term duration expected of that pregnancy outcome using gestational_age_days_calculated. For "Missing outcome", a value of 1 was assigned if the gestational_age_days_calculated was <= 301 days.
outcome_concordance_score	integer	A score of 2 has outcome_match of 1 AND term_duration_flag of 1 AND GW_flag of 1. A score of 1 has term_duration_flag of 1 AND GW_flag of 1. A score of 0 does not meet the criteria of either score 1 or 2.
day_of_birth	integer	Patient's day of birth imputed with a value of 1.
date_of_birth	date	Patient's date of birth.
birth_date_diff	integer	Difference in days between patient's date of birth and inferred start of pregnancy episode.
age_at_inferred_start	float	Age of patient at inferred start of pregnancy episode.
birth_date_diff_end	float	Difference in days between patient's date of birth and inferred end of pregnancy episode.
age_at_inferred_end	float	Age of patient at inferred end of pregnancy episode.
race	string	Patient's race categorized as one of the following: "Asian", "Black or African American", "Native Hawaiian or other Pacific Islander", "White", "American Indian or Alaska Native", "Other", or "Unknown".
ethnicity	string	Patient's ethnicity categorized as one of the following: "Not Hispanic or Latino", "Hispanic or Latino", or "Unknown".
race_ethnicity	string	Patient's race and ethnicity combined into the following categories: "Hispanic or Latino" for anyone with this ethnicity, otherwise "White Non-Hispanic", "Asian Non-Hispanic", "American Indian or Alaska Native Non-Hispanic", Black or African American Non-Hispanic", or other "Other Non-Hispanic". "Unknown" is assigned to all others.
preterm_status_from_calculation	integer	Value of 1 if gestational_age_days_calculated < 259 days.
gravidity	integer	Value of 1 if pregnancy episode contains a "gravidity" concept.
singleton_pregnancy	integer	Value of 1 if pregnancy episode contains a "singleton pregnancy" concept.
multiple_pregnancy	integer	Value of 1 if pregnancy episode contains a "multiple pregnancy" concept.
parity	integer	Value of 1 if pregnancy episode contains a "parity" concept.
gestational_diabetes	integer	Value of 1 if pregnancy episode contains a "gestational diabetes" concept.
gestational_hypertension	integer	Value of 1 if pregnancy episode contains a "gestational hypertension" concept.
maternal_obesity	integer	Value of 1 if pregnancy episode contains a "maternal obesity" concept.
cardiovascular_disease	integer	Value of 1 if a "cardiovascular disease" concept occurs anytime before end of pregnancy.
type_1_diabetes	integer	Value of 1 if a "type 1 diabetes" concept occurs anytime before end of pregnancy.
type_2_diabetes	integer	Value of 1 if a "type 2 diabetes" concept occurs anytime before end of pregnancy.
smoking	integer	Value of 1 if a "smoking" concept occurs anytime before end of pregnancy.
copd	integer	Value of 1 if a "copd" concept occurs anytime before end of pregnancy.
asthma	integer	Value of 1 if a "asthma" concept occurs anytime before end of pregnancy.
kidney_disease	integer	Value of 1 if a "kidney disease" concept occurs anytime before end of pregnancy.
hypertension	integer	Value of 1 if a "hypertension" concept occurs anytime before end of pregnancy.
alcohol_abuse	integer	Value of 1 if a "alcohol abuse" concept occurs anytime before end of pregnancy.
substance_abuse	integer	Value of 1 if a "substance abuse" concept occurs anytime before end of pregnancy.
obesity	integer	Value of 1 if a "obesity" concept occurs anytime before end of pregnancy.
hellp_syndrome	integer	Value of 1 if a "hellp syndrome" concept occurs during pregnancy up to 12 weeks postpartum.
eclampsia	integer	Value of 1 if a "eclampsia" concept occurs during pregnancy up to 12 weeks postpartum.
eclampsia_date	date	Date of first instance of "eclampsia' during pregnancy up to 12 weeks postpartum.
chorioamnionitis	integer	Value of 1 if a "chorioamnionitis" concept occurs during pregnancy up to 12 weeks postpartum.
postpartum_hemorrhage	integer	Value of 1 if a "postpartum hemorrhage" concept occurs during pregnancy up to 12 weeks postpartum.
postpartum_hemorrhage_date	date	Date of first instance of "postpartum hemorrhage' during pregnancy up to 12 weeks postpartum.
venous_thromboembolism	integer	Value of 1 if a "venous thromboembolism" concept occurs during pregnancy up to 12 weeks postpartum.
vte_date	date	Date of first instance of "venous thromboembolism' during pregnancy up to 12 weeks postpartum.
preeclampsia	integer	Value of 1 if a "preeclampsia" concept occurs during pregnancy up to 12 weeks postpartum.
livebirth	integer	Value of 1 if a "live birth" concept occurs anytime at end of pregnancy up to 2 weeks after.
stillbirth	integer	Value of 1 if a "stillbirth" concept occurs anytime at end of pregnancy up to 2 weeks after.
ectopic_pregnancy	integer	Value of 1 if a "ectopic pregnancy" concept occurs anytime at end of pregnancy up to 2 weeks after.
spontaneous_abortion	integer	Value of 1 if a "spontaneous abortion" concept occurs anytime at end of pregnancy up to 2 weeks after.
induced_abortion	integer	Value of 1 if a "induced abortion" concept occurs anytime at end of pregnancy up to 2 weeks after.
delivery_record_only	integer	Value of 1 if a "delivery record only" concept occurs anytime at end of pregnancy up to 2 weeks after.
preterm_birth	integer	Value of 1 if a "preterm birth" concept occurs anytime at end of pregnancy up to 2 weeks after.
cesarean_section	integer	Value of 1 if a "cesarean section" concept occurs anytime at end of pregnancy up to 2 weeks after.
emergency_cesarean_section	integer	Value of 1 if a "emergency cesarean section" concept occurs anytime at end of pregnancy up to 2 weeks after.
vaccine_txn	integer	Count of number of distinct, high-confidence COVID vaccinations identified for patient.
date_diff_1_2	integer	Number of days between COVID vaccination one and two, if patient had more than one vaccination.
date_diff_2_3	integer	Number of days between COVID vaccination two and three, if patient had more than two vaccinations.
date_diff_3_4	integer	Number of days between COVID vaccination three and four, if patient had more than three vaccinations.
switch_1_2	integer	Flag indicating patient switched vaccine type between vaccinations one and two.
switch_2_3	integer	Flag indicating patient switched vaccine type between vaccinations two and three.
switch_3_4	integer	Flag indicating patient switched vaccine type between vaccinations three and four.
1_vax_date	date	Date of administration for patient's first COVID vaccination.
1_vax_type	string	Type of COVID vaccination identified (pfizer, moderna, janssen, astrazeneca) for first COVID vaccination.
2_vax_date	date	Date of administration for patient's second COVID vaccination.
2_vax_type	string	Type of COVID vaccination identified (pfizer, moderna, janssen, astrazeneca) for second COVID vaccination.
3_vax_date	date	Date of administration for patient's third COVID vaccination.
3_vax_type	string	Type of COVID vaccination identified (pfizer, moderna, janssen, astrazeneca) for third COVID vaccination.
4_vax_date	date	Date of administration for patient's fourth COVID vaccination.
4_vax_type	string	Type of COVID vaccination identified (pfizer, moderna, janssen, astrazeneca) for fourth COVID vaccination.
phase	string	Phases are “before_pregnancy”, “during_pregnancy”, and “after_pregnancy” using the first vaccine dose date (1_vax_date). If first vaccine dose date is not available, then the phase is "unvaccinated".
vaccine_week	float	Timing of vaccination during pregnancy in weeks.
covid_during_pregnancy	integer	Value of 1 if patient had a COVID infection during a pregnancy episode.
num_infection	integer	Number of COVID infections (at least 60 between infections) occuring during a pregnancy episode.
covid_during_pregnancy_date	date	Date of latest COVID infection during a pregnancy episode.
multiple_infections	integer	Value of 1 if patient has more than 1 COVID infection during a pregnancy episode.
covid_prior_pregnancy	integer	Value of 1 if patient had a COVID infection prior to start of pregnancy episode.
covid_prior_pregnancy_date	date	Date of latest COVID infection before a pregnancy episode.
insurance	integer	Value of 1 if patient has insurance during pregnancy episode.
insurance_type	string	Patient's insurance type: "Private insurance", "Medicare/Medicaid", "Other", or "None/Missing". If a patient has both private insurance and medicare/medicaid, private insurance is prioritized.
preterm_flag	integer	Value of 1 if preterm_status_from_calculation is 1 AND preterm_concept_flag is 1 AND final_outcome_category is "live birth".
primigravida_flag	integer	Value of 1 if pregnancy episode contains a "primigravida" concept.
prior_stillbirth	integer	Value of 1 if a "stillbirth" concept occurs before the start of pregnancy.
prior_spontaneous_abortion	integer	Value of 1 if a "spontaneous abortion" concept occurs before the start of pregnancy.
prior_preterm_birth	integer	Value of 1 if a "preterm birth" concept occurs before the start of pregnancy.
region	string	Region of patient's location. States are divided into four regions: northeast, south, midwest, and west.
state	string	State of patient's location.
